# Supplementary material for: catena-Poly[[diaqua­magnesium(II)]-bis­(μ-5-ammonio­isophthalato-κ2 O 1:O 3)]
Source: Acta Crystallogr Sect E Struct Rep Online. 2010 Oct 23;66(Pt 11):m1437. doi: 10.1107/S1600536810040250 (PMC3009009; doi:10.1107/S1600536810040250)
Supplement: Supplementary file 1 [file e-66-m1437-sup1.cif]

##############################################################################
###                                                                        ###
###        Electronic paper (Acta Crystallographica Section E)             ###
###                                                                        ###
##############################################################################
#                                                                            #
# This CIF contains the data in a paper accepted for publication in Acta     #
# Crystallographica Section E. It conforms to the requirements of Notes      #
# for Authors for Section E, and has been peer reviewed under the auspices   #
# of the IUCr Commission on Journals.                                        #
#                                                                            #
# Full details of the Crystallographic Information File format               #
# are given in the paper "The Crystallographic Information File (CIF):       #
# a New Standard Archive File for Crystallography" by S. R. Hall, F. H.      #
# Allen and I. D. Brown [Acta Cryst. (1991), A47, 655-685].                  #
#                                                                            #
# The current version of the core CIF dictionary is obtainable from          #
# ftp://ftp.iucr.org/pub/cif_core.dic. The current version number is 2.4.    #
#                                                                            #
# Software is freely available for graphical display of the structure(s) in  #
# this CIF.  For information consult the CIF home page http://www.iucr.org/  #
# cif/home.html                                                              #
#                                                                            #
# This file may be used for bona fide research purposes within the           #
# scientific community so long as proper attribution is given to the journal # 
# article from which it was obtained.                                        #
#                                                                            #
##############################################################################
                                             
data_I
_audit_creation_method     SHELXL-97
_chemical_name_systematic
;
<i>catena</i>-Poly[[diaquamagnesium(II)]-bis(\m-5-ammonioisophthalato-
\k^2^<i>O</i>^1^:<i>O</i>^3^)]
;
_chemical_name_common     ?
_chemical_formula_moiety     'C16 H16 Mg N2 O10'
_chemical_formula_sum     'C16 H16 Mg N2 O10'
_chemical_formula_iupac     '[Mg (C8 H6 N O4)2 (H2 O)2]'
_chemical_formula_weight     420.62
_chemical_melting_point     ?
_symmetry_cell_setting     monoclinic
_symmetry_space_group_name_H-M     'P 2/n'
_symmetry_space_group_name_hall     '-P 2yac'
loop_
    _symmetry_equiv_pos_as_xyz
    'x, y, z'
    '-x+1/2, y, -z+1/2'
    '-x, -y, -z'
    'x-1/2, -y, z-1/2'
_cell_length_a     6.9987(2)
_cell_length_b     9.9434(3)
_cell_length_c     11.3809(3)
_cell_angle_alpha     90.00
_cell_angle_beta     94.730(2)
_cell_angle_gamma     90.00
_cell_volume     789.31(4)
_cell_formula_units_Z     2
_cell_measurement_reflns_used     1773
_cell_measurement_theta_min     2.7242
_cell_measurement_theta_max     28.1267
_cell_measurement_temperature     295(2)
_exptl_crystal_description     columnar
_exptl_crystal_colour     colourless
_exptl_crystal_size_max     0.10
_exptl_crystal_size_mid     0.08
_exptl_crystal_size_min     0.08
_exptl_crystal_density_diffrn     1.770
_exptl_crystal_density_meas     ?
_exptl_crystal_density_method     'not measured'
_exptl_crystal_F_000     436
_exptl_absorpt_coefficient_mu     0.183
_exptl_absorpt_correction_type     multi-scan
_exptl_absorpt_process_details     '(SADABS; Bruker, 2008)'
_exptl_absorpt_correction_T_min     0.9819
_exptl_absorpt_correction_T_max     0.9855
_exptl_special_details
;
;
_diffrn_ambient_temperature     295(2)
_diffrn_radiation_type     MoK\a
_diffrn_radiation_wavelength     0.71073
_diffrn_radiation_source     'fine-focus sealed tube'
_diffrn_radiation_monochromator     graphite
_diffrn_measurement_device_type     'Bruker APEXII CCD'
_diffrn_measurement_method     '\f and \w scans'
_diffrn_detector_area_resol_mean     8.3333
_diffrn_reflns_number     6693
_diffrn_reflns_av_R_equivalents     0.0468
_diffrn_reflns_av_sigmaI/netI     0.0593
_diffrn_reflns_theta_min     2.05
_diffrn_reflns_theta_max     28.29
_diffrn_reflns_theta_full     28.29
_diffrn_measured_fraction_theta_max     0.997
_diffrn_measured_fraction_theta_full     0.997
_diffrn_reflns_limit_h_min     -9
_diffrn_reflns_limit_h_max     9
_diffrn_reflns_limit_k_min     -13
_diffrn_reflns_limit_k_max     12
_diffrn_reflns_limit_l_min     -15
_diffrn_reflns_limit_l_max     15
_refine_special_details
;
Refinement of <i>F</i>^2^ against ALL reflections. The weighted <i>R</i>-factor
<i>wR</i> and goodness of fit <i>S</i> are based on <i>F</i>^2^, conventional
<i>R</i>-factors <i>R</i> are based on <i>F</i>, with <i>F</i> set to zero for
negative <i>F</i>^2^. The threshold expression of <i>F</i>^2^ >
\s(<i>F</i>^2^) is used only for calculating <i>R</i>-factors(gt) <i>etc</i>.
and is not relevant to the choice of reflections for refinement.
<i>R</i>-factors based on <i>F</i>^2^ are statistically about twice as large
as those based on <i>F</i>, and <i>R</i>- factors based on ALL data will be
even larger.
;
_reflns_number_total     1963
_reflns_number_gt     1228
_reflns_threshold_expression     I>2\s(I)
_refine_ls_structure_factor_coef     Fsqd
_refine_ls_matrix_type     full
_refine_ls_R_factor_all     0.0938
_refine_ls_R_factor_gt     0.0485
_refine_ls_wR_factor_gt     0.1149
_refine_ls_wR_factor_ref     0.1357
_refine_ls_goodness_of_fit_ref     1.001
_refine_ls_restrained_S_all     1.003
_refine_ls_number_reflns     1963
_refine_ls_number_parameters     132
_refine_ls_number_restraints     2
_refine_ls_hydrogen_treatment     constr
_refine_ls_weighting_scheme     calc
_refine_ls_weighting_details
                 'calc w=1/[\s^2^(Fo^2^)+(0.0686P)^2^] where P=(Fo^2^+2Fc^2^)/3'
_atom_sites_solution_hydrogens     geom
_atom_sites_solution_primary     direct
_atom_sites_solution_secondary     difmap
_refine_ls_shift/su_max     0.000
_refine_ls_shift/su_mean     0.000
_refine_diff_density_max     0.364
_refine_diff_density_min     -0.285
_refine_ls_extinction_method     none
_refine_ls_extinction_coef     ?
loop_
    _atom_type_symbol
    _atom_type_description
    _atom_type_scat_dispersion_real
    _atom_type_scat_dispersion_imag
    _atom_type_scat_source
    'C' 'C' 0.0033 0.0016
                         'International Tables Vol C Tables 4.2.6.8 and 6.1.1.4'
    'H' 'H' 0.0000 0.0000
                         'International Tables Vol C Tables 4.2.6.8 and 6.1.1.4'
    'O' 'O' 0.0106 0.0060
                         'International Tables Vol C Tables 4.2.6.8 and 6.1.1.4'
    'Mg' 'Mg' 0.0486 0.0363
                         'International Tables Vol C Tables 4.2.6.8 and 6.1.1.4'
    'N' 'N' 0.0061 0.0033
                         'International Tables Vol C Tables 4.2.6.8 and 6.1.1.4'
_computing_data_collection     'APEX2 (Bruker, 2010)'
_computing_cell_refinement     'SAINT (Bruker, 2009)'
_computing_data_reduction     'SAINT (Bruker, 2009)'
_computing_structure_solution     'SHELXS97 (Sheldrick, 2008)'
_computing_structure_refinement     'SHELXL97 (Sheldrick, 2008)'
_computing_molecular_graphics     'DIAMOND (Brandenburg, 2010)'
_computing_publication_material     'SHELXTL (Sheldrick, 2008)'
loop_
    _atom_site_type_symbol
    _atom_site_label
    _atom_site_fract_x
    _atom_site_fract_y
    _atom_site_fract_z
    _atom_site_U_iso_or_equiv
    _atom_site_adp_type
    _atom_site_calc_flag
    _atom_site_refinement_flags
    _atom_site_occupancy
    _atom_site_disorder_assembly
    _atom_site_disorder_group
    Mg Mg1 0.2500 0.72884(11) 0.7500 0.0186(3) Uani d S 1 . .
    O O1 -0.0895(3) 0.97847(17) 0.64235(14) 0.0356(5) Uani d . 1 . .
    O O2 0.0658(2) 0.87721(15) 0.79595(13) 0.0242(4) Uani d . 1 . .
    O O3 -0.1076(3) 1.47494(16) 0.61801(14) 0.0294(5) Uani d . 1 . .
    O O4 0.0357(2) 1.59288(15) 0.76552(13) 0.0240(4) Uani d . 1 . .
    C C1 -0.0008(4) 0.9804(2) 0.74109(19) 0.0192(5) Uani d . 1 . .
    C C2 0.0340(3) 1.1145(2) 0.80116(18) 0.0165(5) Uani d . 1 . .
    C C3 0.1175(3) 1.1241(2) 0.91552(18) 0.0175(5) Uani d . 1 . .
    H H3A 0.1514 1.0469 0.9585 0.021 Uiso calc R 1 . .
    C C4 0.1497(3) 1.2498(2) 0.96473(18) 0.0164(5) Uani d . 1 . .
    C C5 0.1056(3) 1.3660(2) 0.90294(18) 0.0173(5) Uani d . 1 . .
    H H5A 0.1308 1.4495 0.9376 0.021 Uiso calc R 1 . .
    C C6 0.0226(3) 1.3570(2) 0.78786(18) 0.0169(5) Uani d . 1 . .
    C C7 -0.0154(3) 1.2315(2) 0.73840(19) 0.0177(5) Uani d . 1 . .
    H H7A -0.0746 1.2253 0.6624 0.021 Uiso calc R 1 . .
    C C8 -0.0199(3) 1.4837(2) 0.71758(18) 0.0186(5) Uani d . 1 . .
    O O1W 0.1775(3) 0.72574(17) 0.56326(14) 0.0317(5) Uani d D 1 . .
    H H1WA 0.1547 0.6707 0.5072 0.048 Uiso d RD 1 . .
    H H1WB 0.1906 0.8003 0.5266 0.048 Uiso d RD 1 . .
    N N1 0.2340(3) 1.26019(18) 1.08656(15) 0.0203(5) Uani d . 1 . .
    H H1A 0.3092 1.1894 1.1034 0.030 Uiso calc R 1 . .
    H H1B 0.1409 1.2622 1.1353 0.030 Uiso calc R 1 . .
    H H1C 0.3031 1.3352 1.0949 0.030 Uiso calc R 1 . .
loop_
    _atom_site_aniso_label
    _atom_site_aniso_U_11
    _atom_site_aniso_U_22
    _atom_site_aniso_U_33
    _atom_site_aniso_U_12
    _atom_site_aniso_U_13
    _atom_site_aniso_U_23
    Mg1 0.0252(7) 0.0106(5) 0.0192(5) 0.000 -0.0031(5) 0.000
    O1 0.0543(14) 0.0189(10) 0.0303(10) -0.0015(9) -0.0166(9) -0.0080(7)
    O2 0.0343(11) 0.0106(8) 0.0274(9) 0.0030(7) 0.0011(8) -0.0002(6)
    O3 0.0446(13) 0.0171(9) 0.0245(8) 0.0021(8) -0.0098(8) 0.0042(7)
    O4 0.0346(11) 0.0114(8) 0.0253(8) -0.0057(7) -0.0013(8) 0.0006(6)
    C1 0.0233(14) 0.0113(11) 0.0227(11) -0.0023(10) -0.0008(10) -0.0037(9)
    C2 0.0190(13) 0.0094(11) 0.0209(11) 0.0001(9) 0.0009(10) -0.0015(8)
    C3 0.0241(14) 0.0109(11) 0.0173(10) 0.0005(9) 0.0009(10) 0.0018(8)
    C4 0.0171(12) 0.0174(12) 0.0142(10) -0.0007(9) -0.0014(9) -0.0010(8)
    C5 0.0228(14) 0.0115(11) 0.0175(10) -0.0007(9) 0.0004(10) -0.0031(8)
    C6 0.0183(13) 0.0114(11) 0.0206(11) 0.0009(9) -0.0010(10) 0.0021(8)
    C7 0.0209(13) 0.0146(11) 0.0167(10) -0.0012(10) -0.0044(9) 0.0002(8)
    C8 0.0236(14) 0.0137(12) 0.0183(11) 0.0018(10) 0.0001(10) 0.0032(8)
    O1W 0.0477(13) 0.0250(10) 0.0211(8) -0.0054(9) -0.0047(8) -0.0004(7)
    N1 0.0260(12) 0.0177(10) 0.0162(9) 0.0003(8) -0.0043(8) -0.0009(7)
_geom_special_details
;
All e.s.d.'s (except the e.s.d. in the dihedral angle between two l.s. planes)
are estimated using the full covariance matrix. The cell e.s.d.'s are taken
into account individually in the estimation of e.s.d.'s in distances, angles
and torsion angles; correlations between e.s.d.'s in cell parameters are only
used when they are defined by crystal symmetry. An approximate (isotropic)
treatment of cell e.s.d.'s is used for estimating e.s.d.'s involving l.s.
planes.
;
loop_
    _geom_bond_atom_site_label_1
    _geom_bond_atom_site_label_2
    _geom_bond_site_symmetry_2
    _geom_bond_distance
    _geom_bond_publ_flag
    Mg1 O4 1_545 2.0375(17) ?
    Mg1 O4 2_546 2.0375(17) ?
    Mg1 O2 . 2.0550(17) ?
    Mg1 O2 2_556 2.0550(17) ?
    Mg1 O1W . 2.1441(16) ?
    Mg1 O1W 2_556 2.1441(16) ?
    O1 C1 . 1.238(3) ?
    O2 C1 . 1.270(3) ?
    O3 C8 . 1.246(3) ?
    O4 C8 . 1.262(3) ?
    O4 Mg1 1_565 2.0374(17) ?
    C1 C2 . 1.508(3) ?
    C2 C3 . 1.385(3) ?
    C2 C7 . 1.394(3) ?
    C3 C4 . 1.380(3) ?
    C3 H3A . 0.9300 ?
    C4 C5 . 1.375(3) ?
    C4 N1 . 1.465(3) ?
    C5 C6 . 1.391(3) ?
    C5 H5A . 0.9300 ?
    C6 C7 . 1.386(3) ?
    C6 C8 . 1.509(3) ?
    C7 H7A . 0.9300 ?
    O1W H1WA . 0.8459 ?
    O1W H1WB . 0.8589 ?
    N1 H1A . 0.8900 ?
    N1 H1B . 0.8900 ?
    N1 H1C . 0.8900 ?
loop_
    _geom_angle_atom_site_label_1
    _geom_angle_atom_site_label_2
    _geom_angle_atom_site_label_3
    _geom_angle_site_symmetry_1
    _geom_angle_site_symmetry_3
    _geom_angle
    _geom_angle_publ_flag
    O4 Mg1 O4 1_545 2_546 96.86(11) ?
    O4 Mg1 O2 1_545 . 88.43(7) ?
    O4 Mg1 O2 2_546 . 168.54(7) ?
    O4 Mg1 O2 1_545 2_556 168.54(7) ?
    O4 Mg1 O2 2_546 2_556 88.43(7) ?
    O2 Mg1 O2 . 2_556 88.24(10) ?
    O4 Mg1 O1W 1_545 . 87.75(7) ?
    O4 Mg1 O1W 2_546 . 91.16(7) ?
    O2 Mg1 O1W . . 99.23(7) ?
    O2 Mg1 O1W 2_556 . 81.96(7) ?
    O4 Mg1 O1W 1_545 2_556 91.16(7) ?
    O4 Mg1 O1W 2_546 2_556 87.75(7) ?
    O2 Mg1 O1W . 2_556 81.96(7) ?
    O2 Mg1 O1W 2_556 2_556 99.23(7) ?
    O1W Mg1 O1W . 2_556 178.35(11) ?
    C1 O2 Mg1 . . 131.89(15) ?
    C8 O4 Mg1 . 1_565 137.42(15) ?
    O1 C1 O2 . . 124.7(2) ?
    O1 C1 C2 . . 118.4(2) ?
    O2 C1 C2 . . 116.89(19) ?
    C3 C2 C7 . . 119.4(2) ?
    C3 C2 C1 . . 121.77(19) ?
    C7 C2 C1 . . 118.78(19) ?
    C4 C3 C2 . . 119.06(19) ?
    C4 C3 H3A . . 120.5 ?
    C2 C3 H3A . . 120.5 ?
    C5 C4 C3 . . 122.1(2) ?
    C5 C4 N1 . . 118.73(19) ?
    C3 C4 N1 . . 119.18(19) ?
    C4 C5 C6 . . 119.1(2) ?
    C4 C5 H5A . . 120.4 ?
    C6 C5 H5A . . 120.4 ?
    C7 C6 C5 . . 119.4(2) ?
    C7 C6 C8 . . 120.9(2) ?
    C5 C6 C8 . . 119.6(2) ?
    C6 C7 C2 . . 120.8(2) ?
    C6 C7 H7A . . 119.6 ?
    C2 C7 H7A . . 119.6 ?
    O3 C8 O4 . . 124.4(2) ?
    O3 C8 C6 . . 119.0(2) ?
    O4 C8 C6 . . 116.66(19) ?
    Mg1 O1W H1WA . . 140.5 ?
    Mg1 O1W H1WB . . 116.3 ?
    H1WA O1W H1WB . . 102.3 ?
    C4 N1 H1A . . 109.5 ?
    C4 N1 H1B . . 109.5 ?
    H1A N1 H1B . . 109.5 ?
    C4 N1 H1C . . 109.5 ?
    H1A N1 H1C . . 109.5 ?
    H1B N1 H1C . . 109.5 ?
loop_
    _geom_hbond_atom_site_label_D
    _geom_hbond_atom_site_label_H
    _geom_hbond_atom_site_label_A
    _geom_hbond_site_symmetry_A
    _geom_hbond_distance_DH
    _geom_hbond_distance_HA
    _geom_hbond_distance_DA
    _geom_hbond_angle_DHA
    O1W H1WA O3 3_576 0.85 2.04 2.883(2) 175.1
    N1 H1A O1 4_676 0.89 1.85 2.726(2) 166.3
    N1 H1B O2 3_577 0.89 2.19 2.919(3) 138.3
    N1 H1B O4 3_587 0.89 2.26 3.009(3) 141.7
    N1 H1C O3 4_686 0.89 2.00 2.869(2) 165.3
data_global
_journal_date_recd_electronic     2010-10-03
_journal_date_accepted     2010-10-08
_journal_name_full     'Acta Crystallographica, Section E'
_journal_year     2010
_journal_volume     66
_journal_issue     11
_journal_page_first     m1437
_journal_page_last     m1437
_journal_paper_category     QM
_journal_coeditor_code     LH5144
_publ_contact_author_name     'Chia-Her Lin'
_publ_contact_author_address
; Department of Chemistry
  Chung-Yuan Christian University
  Chung-Li 320
  Taiwan R.O.C.
;
_publ_contact_author_email     chiaher@cycu.edu.tw
_publ_contact_author_fax     '886 3 265 3399'
_publ_contact_author_phone     '886 3 265 3315'
_publ_section_title
;\
<i>catena</i>-Poly[[diaquamagnesium(II)]-bis(\m-5-ammonioisophthalato-\
\k^2^<i>O</i>^1^:<i>O</i>^3^)]
;
loop_
    _publ_author_name
    _publ_author_footnote
    _publ_author_address
    'Cheng-You Wu' .
; Department of Chemistry
  Chung-Yuan Christian University
  Chung-Li 320
  Taiwan
;
    'Chia-Her Lin' .
; Department of Chemistry
  Chung-Yuan Christian University
  Chung-Li 320
  Taiwan
;
