# Supplementary material for: catena-Poly[[diaqua­magnesium(II)]-bis­(μ-5-ammonio­isophthalato-κ2 O 1:O 3)]
Source: Acta Crystallogr Sect E Struct Rep Online. 2010 Oct 23;66(Pt 11):m1437. doi: 10.1107/S1600536810040250 (PMC3009009; doi:10.1107/S1600536810040250)
Supplement: Supplementary file 2 [file e-66-m1437-Isup2.hkl]

# 
# h,k,l, Fc-squared, Fo-squared, sigma(Fo-squared) and status flag 
# 
data_I
_shelx_title ' Wu1141_0m in P2/n' 
_shelx_refln_list_code          4 
_shelx_F_calc_maximum      197.45 
_exptl_crystal_F_000       436.00 
_reflns_d_resolution_high  0.7498 
 
loop_ 
 _symmetry_equiv_pos_as_xyz 
 'x, y, z' 
 '-x+1/2, y, -z+1/2' 
 '-x, -y, -z' 
 'x-1/2, -y, z-1/2' 
 
_cell_length_a     6.9987 
_cell_length_b     9.9434 
_cell_length_c    11.3809 
_cell_angle_alpha  90.000 
_cell_angle_beta   94.730 
_cell_angle_gamma  90.000 
 
_shelx_F_squared_multiplier     1.000 
 
loop_ 
 _refln_index_h 
 _refln_index_k 
 _refln_index_l 
 _refln_F_squared_calc 
 _refln_F_squared_meas 
 _refln_F_squared_sigma 
 _refln_observed_status 
   2   0   0     5854.99     6743.41     97.49 o 
   4   0   0      377.26      414.03     21.24 o 
   6   0   0        0.32        4.18      6.89 o 
   8   0   0      300.54      301.81     20.14 o 
   0   1   0       52.55       53.46      3.18 o 
   1   1   0       64.33       41.21      2.18 o 
   2   1   0       42.60       44.76      3.50 o 
   3   1   0       56.23       56.03      3.88 o 
   4   1   0       21.03       16.23      4.57 o 
   5   1   0      230.76      247.57     10.44 o 
   6   1   0       11.05       12.72      6.58 o 
   7   1   0       29.47       33.97      7.51 o 
   8   1   0        8.26        6.31      6.69 o 
   9   1   0       13.21        4.61     12.49 o 
   0   2   0      336.08      223.66      6.97 o 
   1   2   0      221.43      237.59      4.64 o 
   2   2   0     7957.62     7998.74     60.92 o 
   3   2   0        0.04        2.08      3.88 o 
   4   2   0      358.22      373.33     13.18 o 
   5   2   0        1.52       -2.21      5.83 o 
   6   2   0        0.09       -1.69      7.17 o 
   7   2   0        7.28       14.28      8.96 o 
   8   2   0        9.83       -2.84      9.74 o 
   9   2   0       23.94       24.43     24.58 o 
   0   3   0      148.80      154.70     14.16 o 
   1   3   0       94.74       98.03      4.73 o 
   2   3   0      244.38      254.23      4.88 o 
   3   3   0       47.45       41.21      3.91 o 
   4   3   0      127.36      147.11     11.21 o 
   5   3   0        1.80        2.70      6.25 o 
   6   3   0        1.83       -0.51      6.47 o 
   7   3   0        8.00       -7.47      9.00 o 
   8   3   0       12.30       11.41     14.30 o 
   9   3   0        2.87       -8.02     13.75 o 
   0   4   0     2321.96     2213.46     57.07 o 
   1   4   0       49.61       48.58      3.91 o 
   2   4   0     2033.73     2239.64     21.83 o 
   3   4   0     1072.53     1130.48     18.70 o 
   4   4   0      164.58      192.15      9.22 o 
   5   4   0       98.25      102.34      9.40 o 
   6   4   0       31.87       50.98      8.78 o 
   7   4   0       19.85       28.59     18.95 o 
   8   4   0      112.53      129.99     18.56 o 
   0   5   0      541.73      578.15     27.07 o 
   1   5   0      157.82      166.28     10.62 o 
   2   5   0      644.90      708.41     11.03 o 
   3   5   0       74.50       91.42      4.77 o 
   4   5   0       13.48       19.67      4.59 o 
   5   5   0       56.49       49.34      8.00 o 
   6   5   0       70.06       54.61     17.29 o 
   7   5   0        3.48       -4.40      9.90 o 
   8   5   0        0.06        1.19     11.74 o 
   0   6   0      458.00      454.02     25.83 o 
   1   6   0      912.53      828.63     30.62 o 
   2   6   0      631.54      681.65     13.32 o 
   3   6   0      183.05      185.13      7.50 o 
   4   6   0      155.22      176.13      9.91 o 
   5   6   0       31.36       27.26     10.85 o 
   6   6   0        2.35        1.50     10.38 o 
   7   6   0       25.81       20.97     12.70 o 
   8   6   0        0.07       -6.09     12.41 o 
   0   7   0      631.89      604.81     33.32 o 
   1   7   0       16.36        3.75      9.13 o 
   2   7   0      275.38      251.02     14.00 o 
   3   7   0        1.02       -2.79      5.52 o 
   4   7   0       16.98        4.54     11.09 o 
   5   7   0      125.25      129.92     16.00 o 
   6   7   0       81.43       74.45     14.56 o 
   7   7   0       15.65        0.94     11.78 o 
   0   8   0     5161.63     4793.05    122.46 o 
   1   8   0       42.42       57.53     12.69 o 
   2   8   0      289.96      259.92     18.70 o 
   3   8   0      129.74      132.84      9.97 o 
   4   8   0       27.37       11.99     13.18 o 
   5   8   0       38.23       32.45     12.50 o 
   6   8   0        0.68      -14.79     14.79 o 
   7   8   0       35.07       21.11     14.10 o 
   0   9   0        0.00       -5.83     15.00 o 
   1   9   0      107.39      104.34     15.17 o 
   2   9   0      678.94      629.83     20.75 o 
   3   9   0       58.43       56.42      9.53 o 
   4   9   0       36.41       30.02      8.00 o 
   5   9   0        1.09      -10.71     10.71 o 
   6   9   0       14.54        9.20     12.60 o 
   0  10   0       18.24       35.82     17.49 o 
   1  10   0      205.36      206.07     25.41 o 
   2  10   0      194.83      168.87     14.42 o 
   3  10   0        2.79      -10.17     13.00 o 
   4  10   0       16.03       28.22      9.15 o 
   5  10   0       16.23       12.29     12.91 o 
   6  10   0        0.65      -12.99     12.99 o 
   0  11   0       35.68       43.32     20.41 o 
   1  11   0       38.61       32.34     13.83 o 
   2  11   0      389.76      390.68     19.12 o 
   3  11   0        3.18       24.43     10.37 o 
   4  11   0        0.75        1.79     11.52 o 
   5  11   0        0.01       16.38     33.95 o 
   0  12   0       54.40       46.24     20.41 o 
   1  12   0       10.10       35.69     14.42 o 
   2  12   0       36.59       51.32     11.31 o 
   3  12   0      369.88      367.28     19.45 o 
   0  13   0      490.17      498.17     43.74 o 
   1  13   0        2.70        8.51     10.35 o 
  -9   0   1        9.00       23.74     18.74 o 
  -7   0   1        1.71       -7.28      9.25 o 
  -5   0   1      594.51      571.07     30.41 o 
  -3   0   1       52.22      107.67     10.75 o 
  -1   0   1      276.51      226.79      4.79 o 
   1   0   1     1473.26     1390.06     31.45 o 
   3   0   1      182.80      161.20     14.58 o 
   5   0   1      226.07      262.42     21.66 o 
   7   0   1       79.86       79.78     10.71 o 
   9   0   1       71.82       65.81     20.83 o 
  -9   1   1        0.38        9.16     18.74 o 
  -8   1   1       25.92       17.86      7.98 o 
  -7   1   1        1.91        3.08      6.13 o 
  -6   1   1      181.34      177.00     15.75 o 
  -5   1   1        0.31        2.27      6.97 o 
  -4   1   1      814.38      787.61     17.77 o 
  -3   1   1      176.05      173.50      6.65 o 
  -2   1   1    12503.76    12268.48     99.60 o 
  -1   1   1       64.89       63.90      2.06 o 
   0   1   1      185.78      181.00      3.18 o 
   1   1   1      188.98      184.65      4.79 o 
   2   1   1       60.28       68.86      4.50 o 
   3   1   1        1.08        3.26      4.38 o 
   4   1   1       23.76       26.52      4.90 o 
   5   1   1        5.75       -5.05      5.05 o 
   6   1   1      462.97      466.38     14.74 o 
   7   1   1        6.24        2.01      6.69 o 
   8   1   1        2.21        9.39      7.74 o 
   9   1   1        0.50       -6.46      9.36 o 
  -9   2   1        2.50      -10.41     18.74 o 
  -8   2   1       15.11       18.44     12.03 o 
  -7   2   1       74.93       80.05      8.61 o 
  -6   2   1       14.89       11.89      6.08 o 
  -5   2   1      167.76      135.88     12.69 o 
  -4   2   1       91.82       98.70     10.31 o 
  -3   2   1       77.83      117.50      6.06 o 
  -2   2   1      726.50      744.46     10.09 o 
  -1   2   1       29.73       26.87      2.52 o 
   0   2   1       52.67       52.58      3.21 o 
   1   2   1     3676.60     4203.55     35.63 o 
   2   2   1       19.85       22.79      2.35 o 
   3   2   1       63.41       56.97      5.75 o 
   4   2   1      239.79      235.92     10.10 o 
   5   2   1      117.51      123.11     11.64 o 
   6   2   1       23.31       33.46      7.71 o 
   7   2   1       44.65       48.77      9.36 o 
   8   2   1        2.47       15.88      9.48 o 
   9   2   1       19.13       21.71      9.72 o 
  -9   3   1        9.28       29.16     21.24 o 
  -8   3   1       11.45        4.23     11.74 o 
  -7   3   1        0.55       -2.88      6.80 o 
  -6   3   1      251.17      237.29     16.66 o 
  -5   3   1       10.46        4.83      6.34 o 
  -4   3   1      345.44      364.36     21.62 o 
  -3   3   1      161.92      166.83      6.42 o 
  -2   3   1     4367.92     4404.25     30.97 o 
  -1   3   1       69.90       76.37      3.74 o 
   0   3   1       51.87       36.55      3.63 o 
   1   3   1       13.71       13.17      2.51 o 
   2   3   1     1625.79     1652.28     14.59 o 
   3   3   1       23.13       19.48      5.02 o 
   4   3   1      205.53      197.52     11.76 o 
   5   3   1        0.00        8.85      9.01 o 
   6   3   1        5.74        2.92      6.52 o 
   7   3   1        9.84        9.24     10.30 o 
   8   3   1      102.17      146.65     24.65 o 
  -8   4   1       15.44       25.42     13.10 o 
  -7   4   1      150.41      144.73     13.29 o 
  -6   4   1       47.04       52.30      8.79 o 
  -5   4   1     1178.20     1193.36     28.57 o 
  -4   4   1       91.42      105.16      7.56 o 
  -3   4   1     3890.09     4055.15     41.13 o 
  -2   4   1       87.89       83.27      4.27 o 
  -1   4   1      444.11      466.37     10.74 o 
   0   4   1      651.48      607.87     13.62 o 
   1   4   1     5535.22     6177.83     57.24 o 
   2   4   1      151.79      155.70      5.86 o 
   3   4   1     3894.99     4179.00     49.90 o 
   4   4   1       56.76       54.74      5.65 o 
   5   4   1       79.75       74.42      8.33 o 
   6   4   1        0.09        4.40      9.41 o 
   7   4   1       85.40       81.11     13.81 o 
   8   4   1       45.48       58.90     15.28 o 
  -8   5   1        6.38      -12.22     12.22 o 
  -7   5   1        3.21       15.57     11.11 o 
  -6   5   1       72.09       86.61     15.20 o 
  -5   5   1       68.16       74.35      9.06 o 
  -4   5   1      777.52      754.97     19.12 o 
  -3   5   1       54.73       58.53      4.21 o 
  -2   5   1      650.37      670.14     10.97 o 
  -1   5   1      168.80      137.99     11.68 o 
   0   5   1      809.26      777.61     22.24 o 
   1   5   1      280.13      306.30     15.79 o 
   2   5   1        0.12       -0.71      3.27 o 
   3   5   1       28.74       31.18      3.18 o 
   4   5   1        4.89       13.53      5.59 o 
   5   5   1        3.83        3.46      9.21 o 
   6   5   1        6.92       22.52     10.60 o 
   7   5   1       20.66       18.40     19.58 o 
   8   5   1       96.16       90.65     16.49 o 
  -8   6   1        2.05       -6.20     22.08 o 
  -7   6   1        0.00       10.65     11.51 o 
  -6   6   1       43.42       34.24     11.41 o 
  -5   6   1       96.76      103.28     10.30 o 
  -4   6   1      134.29      143.21     12.11 o 
  -3   6   1      243.47      255.64      8.18 o 
  -2   6   1     1202.93     1152.74     24.40 o 
  -1   6   1       19.67       19.75      8.68 o 
   0   6   1       11.60        0.63     10.41 o 
   1   6   1     1092.81     1079.84     22.75 o 
   2   6   1        0.22       -3.01      4.03 o 
   3   6   1       29.16       31.59      3.97 o 
   4   6   1       16.82       24.04     10.55 o 
   5   6   1       27.64       19.95     10.55 o 
   6   6   1       77.01       86.26     14.17 o 
   7   6   1        1.95      -10.55     10.55 o 
   8   6   1        1.63       -1.83     12.62 o 
  -7   7   1        6.50       20.01     15.20 o 
  -6   7   1       61.28       42.30     12.50 o 
  -5   7   1      142.83      151.74     16.48 o 
  -4   7   1      126.80      150.06     11.12 o 
  -3   7   1       12.57       16.98      7.44 o 
  -2   7   1      576.26      528.86     17.60 o 
  -1   7   1      270.01      252.73     20.83 o 
   0   7   1      164.34      165.10     16.05 o 
   1   7   1      187.43      178.98     13.19 o 
   2   7   1        4.36        8.02      7.35 o 
   3   7   1       28.91       26.91      6.79 o 
   4   7   1        0.95        3.74      9.60 o 
   5   7   1       88.79      100.69     15.11 o 
   6   7   1      121.93      118.58     16.66 o 
   7   7   1        5.99        4.96     13.31 o 
  -7   8   1        3.15       -8.56     17.70 o 
  -6   8   1        0.22       -4.58     11.25 o 
  -5   8   1       61.48       68.33     13.91 o 
  -4   8   1     1079.34     1048.93     27.27 o 
  -3   8   1      215.45      220.93     13.77 o 
  -2   8   1      836.04      818.39     23.98 o 
  -1   8   1        2.14       -1.06     10.00 o 
   0   8   1     3837.96     3552.29     69.36 o 
   1   8   1      400.43      416.67     22.38 o 
   2   8   1      179.43      215.62     21.96 o 
   3   8   1        1.36       -1.44      5.76 o 
   4   8   1       74.08       68.31      7.84 o 
   5   8   1        0.85        2.90     10.56 o 
   6   8   1       46.49       45.04     14.10 o 
   7   8   1        2.99        9.01     13.21 o 
  -6   9   1        2.55       -3.85     12.20 o 
  -5   9   1        0.02       10.71     12.11 o 
  -4   9   1       13.25       13.50      7.26 o 
  -3   9   1      247.64      278.94     15.38 o 
  -2   9   1      988.84     1010.43     38.17 o 
  -1   9   1      147.51      129.64     16.66 o 
   0   9   1      107.63       93.30     13.84 o 
   1   9   1        0.51       -0.73     10.83 o 
   2   9   1        0.40      -12.70     12.70 o 
   3   9   1       82.32       76.97     11.54 o 
   4   9   1        0.82        5.99      6.98 o 
   5   9   1        0.71       19.43     12.80 o 
   6   9   1      149.39      134.06     19.32 o 
  -6  10   1        3.25       19.18     14.17 o 
  -5  10   1       17.03       31.17     16.87 o 
  -4  10   1       35.05       18.76     11.20 o 
  -3  10   1       21.57       26.95      8.84 o 
  -2  10   1     1154.41     1097.93     28.67 o 
  -1  10   1       25.23       13.25     11.31 o 
   0  10   1      103.86       82.53     19.99 o 
   1  10   1       31.05       34.13     13.08 o 
   2  10   1      119.17      116.54     16.49 o 
   3  10   1       46.09       38.20     16.66 o 
   4  10   1       76.25       76.36      9.89 o 
   5  10   1       18.24       26.18     14.35 o 
   6  10   1        1.26      -11.86     11.86 o 
  -5  11   1        4.44        6.81     14.47 o 
  -4  11   1        2.73        8.07      8.35 o 
  -3  11   1      123.66      106.63     18.26 o 
  -2  11   1       38.43       28.61      9.95 o 
  -1  11   1       42.43       45.17     10.48 o 
   0  11   1        2.62       10.02     16.87 o 
   1  11   1       14.31       25.52     15.62 o 
   2  11   1       36.38       42.60     15.41 o 
   3  11   1       12.74        3.94      9.08 o 
   4  11   1       17.79       15.87      8.82 o 
   5  11   1        1.06      -12.78     12.78 o 
  -3  12   1        4.65        6.94      9.36 o 
  -2  12   1       19.93       18.94     10.95 o 
  -1  12   1        1.77        6.08      9.43 o 
   0  12   1      253.01      300.26     28.53 o 
   1  12   1       96.46       82.10     17.70 o 
   2  12   1       14.12       17.37     16.82 o 
   3  12   1       69.77       86.64     12.89 o 
  -1  13   1       22.36       34.76     11.81 o 
   0  13   1       70.61       88.01     18.85 o 
   1  13   1      208.65      234.09     34.99 o 
  -8   0   2       55.47       56.65     19.99 o 
  -6   0   2       44.04       27.93     10.20 o 
  -4   0   2    12531.33    12904.72    131.34 o 
  -2   0   2    38985.91    40754.93    359.00 o 
   0   0   2     8678.12     8831.99     77.29 o 
   2   0   2      756.67      744.88     19.99 o 
   4   0   2      385.66      421.11     24.16 o 
   6   0   2      107.27       81.64     17.49 o 
   8   0   2       32.11       27.70     12.37 o 
  -9   1   2       40.24       54.98     22.49 o 
  -8   1   2        2.89        3.12      8.80 o 
  -7   1   2        6.61       16.45      5.93 o 
  -6   1   2        0.00       -5.54      5.54 o 
  -5   1   2      204.45      195.70      9.56 o 
  -4   1   2       22.29       23.83      3.66 o 
  -3   1   2      283.39      268.53      6.10 o 
  -2   1   2       16.84       16.64      3.18 o 
  -1   1   2     4393.63     4332.41     27.93 o 
   0   1   2       37.71       35.71      2.27 o 
   1   1   2      169.16      152.72      3.53 o 
   2   1   2       28.06       27.52      3.07 o 
   3   1   2      428.24      452.68     16.05 o 
   4   1   2      157.58      153.18     12.08 o 
   5   1   2      305.29      299.70     20.27 o 
   6   1   2       49.72       51.67      8.30 o 
   7   1   2      287.62      308.12     15.77 o 
   8   1   2        2.39        2.43      8.71 o 
   9   1   2       43.57       32.49     11.75 o 
  -9   2   2        5.32       -5.00     19.16 o 
  -8   2   2       43.23       50.92     12.44 o 
  -7   2   2        3.05       10.90      8.18 o 
  -6   2   2      286.55      268.42     11.82 o 
  -5   2   2       56.67       61.73      6.96 o 
  -4   2   2        4.37        8.72      4.30 o 
  -3   2   2       46.24       45.13      3.14 o 
  -2   2   2     3672.73     3751.02     27.92 o 
  -1   2   2       33.33       35.26      2.69 o 
   0   2   2     2874.92     2802.18     20.74 o 
   1   2   2        0.53        1.23      2.46 o 
   2   2   2     1131.25     1325.41     20.84 o 
   3   2   2       60.83       62.59      4.38 o 
   4   2   2      144.74      142.78     14.80 o 
   5   2   2       39.29       36.33      7.16 o 
   6   2   2      191.40      204.87     12.38 o 
   7   2   2       13.60        0.74     10.26 o 
   8   2   2       11.80        5.71      9.52 o 
   9   2   2       12.00        2.93     13.54 o 
  -9   3   2        7.60      -17.49     17.49 o 
  -8   3   2       21.92       22.48     12.95 o 
  -7   3   2       10.64       17.80      7.60 o 
  -6   3   2        0.04        2.80      6.08 o 
  -5   3   2       85.07       87.99      8.09 o 
  -4   3   2       65.99       66.68      5.54 o 
  -3   3   2     1180.90     1209.86     16.02 o 
  -2   3   2      229.03      213.50      5.33 o 
  -1   3   2        8.06        7.68      2.26 o 
   0   3   2       20.08       21.88      3.57 o 
   1   3   2      231.57      230.88      6.23 o 
   2   3   2       79.69       99.72      6.20 o 
   3   3   2      380.54      356.81     11.69 o 
   4   3   2       10.72        9.07      3.88 o 
   5   3   2       12.13        9.68      6.15 o 
   6   3   2        2.47       -4.38      8.95 o 
   7   3   2       42.85       45.45     12.39 o 
   8   3   2       70.31       90.44     16.20 o 
  -8   4   2      186.73      164.07     19.43 o 
  -7   4   2      119.18      134.60     10.93 o 
  -6   4   2       93.09      106.51     11.69 o 
  -5   4   2       42.43       41.60      8.09 o 
  -4   4   2      166.98      180.31     11.15 o 
  -3   4   2      390.73      386.39      8.53 o 
  -2   4   2      228.37      235.91      7.50 o 
  -1   4   2      860.74      898.57     11.24 o 
   0   4   2      410.01      559.01     17.52 o 
   1   4   2     1038.84     1217.85     22.24 o 
   2   4   2       17.60       21.80      4.06 o 
   3   4   2      249.06      266.47     19.71 o 
   4   4   2       74.02       91.30      8.29 o 
   5   4   2        0.07        4.73      6.54 o 
   6   4   2       14.97       34.33     11.08 o 
   7   4   2      160.92      195.11     27.49 o 
   8   4   2      132.76      166.42     19.54 o 
  -8   5   2        0.02      -12.70     12.70 o 
  -7   5   2       20.97       23.08     13.54 o 
  -6   5   2      149.08      148.20     17.70 o 
  -5   5   2      241.61      245.89     17.08 o 
  -4   5   2       66.88       71.26      7.02 o 
  -3   5   2      223.36      229.70      7.92 o 
  -2   5   2      112.84      112.81      8.24 o 
  -1   5   2        1.78        1.12      4.89 o 
   0   5   2      123.72      155.05      9.89 o 
   1   5   2      681.24      757.04     17.63 o 
   2   5   2      144.37      152.67     13.89 o 
   3   5   2       87.52       74.94      5.76 o 
   4   5   2       45.55       44.50      7.62 o 
   5   5   2      111.61      130.06     14.99 o 
   6   5   2       86.70      101.19     15.00 o 
   7   5   2       35.94       35.91     13.01 o 
   8   5   2       18.31       22.19     23.74 o 
  -8   6   2        5.93       -6.25     17.91 o 
  -7   6   2        6.93       -3.12     11.49 o 
  -6   6   2      127.60      143.83     15.51 o 
  -5   6   2      371.69      370.51     15.71 o 
  -4   6   2       44.18       35.22      8.99 o 
  -3   6   2       10.01        5.80      4.46 o 
  -2   6   2      218.93      183.83      9.88 o 
  -1   6   2       88.28       84.38      8.39 o 
   0   6   2        2.04        6.19      5.93 o 
   1   6   2      866.06      856.15     20.71 o 
   2   6   2      389.18      459.47     10.65 o 
   3   6   2        0.39       -1.39      4.26 o 
   4   6   2       67.99       59.97     13.95 o 
   5   6   2        1.24       -9.49      9.49 o 
   6   6   2      118.06      106.70     15.71 o 
   7   6   2      127.77      131.39     18.25 o 
   8   6   2       52.91       36.10     15.40 o 
  -7   7   2        2.88       13.33     19.99 o 
  -6   7   2      160.33      163.35     17.49 o 
  -5   7   2        3.48        8.24      9.81 o 
  -4   7   2       54.35       49.38      6.06 o 
  -3   7   2        4.89        1.05      6.89 o 
  -2   7   2       65.14       48.78      8.42 o 
  -1   7   2      662.76      565.91     19.28 o 
   0   7   2       39.19       45.60      8.32 o 
   1   7   2      195.88      165.25     12.35 o 
   2   7   2        0.66        3.07      9.17 o 
   3   7   2      119.88      123.05      9.47 o 
   4   7   2       19.43       11.91     10.08 o 
   5   7   2       98.45      131.60     42.69 o 
   6   7   2      119.25      104.40     16.42 o 
   7   7   2      154.55      178.91     20.99 o 
  -7   8   2        1.24       -9.58     20.83 o 
  -6   8   2        2.64        2.15     11.87 o 
  -5   8   2       55.49       47.13     14.16 o 
  -4   8   2     1294.19     1272.82     26.26 o 
  -3   8   2      150.95      132.43     11.79 o 
  -2   8   2     1785.58     1722.79     74.12 o 
  -1   8   2      280.28      301.38     15.47 o 
   0   8   2      355.47      348.82     20.91 o 
   1   8   2       13.94       -8.83     10.13 o 
   2   8   2        1.19       -2.08      7.68 o 
   3   8   2        2.89        0.06      5.71 o 
   4   8   2       50.34       54.30      7.46 o 
   5   8   2      314.21      277.64     21.15 o 
   6   8   2       41.91       56.32     15.21 o 
   7   8   2        0.72        6.63     28.53 o 
  -6   9   2       74.42       88.41     21.45 o 
  -5   9   2       50.86       52.37     13.28 o 
  -4   9   2        0.71       -0.35      9.15 o 
  -3   9   2       21.51       27.14      8.30 o 
  -2   9   2      578.67      558.09     25.31 o 
  -1   9   2      319.79      293.32     15.94 o 
   0   9   2       54.23       44.95     12.95 o 
   1   9   2        5.19       17.08     11.15 o 
   2   9   2        2.81        0.49      8.12 o 
   3   9   2        1.93       -5.89      9.80 o 
   4   9   2        2.10        2.53      7.16 o 
   5   9   2        4.09       29.20     13.69 o 
   6   9   2       10.54        7.47     27.70 o 
  -6  10   2       42.70       32.54     25.62 o 
  -5  10   2       63.53       83.68     16.41 o 
  -4  10   2        0.00        5.12     10.77 o 
  -3  10   2      139.01      123.34     12.08 o 
  -2  10   2       20.35       16.31      8.96 o 
  -1  10   2       22.21       19.00     12.41 o 
   0  10   2      189.02      193.28     24.58 o 
   1  10   2       94.98      104.70     16.33 o 
   2  10   2       33.83       33.11     18.33 o 
   3  10   2      169.92      164.94     12.03 o 
   4  10   2        7.47        0.52     10.28 o 
   5  10   2        0.00        8.02     13.60 o 
  -5  11   2        6.24        4.28     13.58 o 
  -4  11   2       10.18        1.85      8.67 o 
  -3  11   2       15.81       13.72     10.90 o 
  -2  11   2      197.03      191.55     15.99 o 
  -1  11   2       10.01       20.16     10.17 o 
   0  11   2       78.94       92.95     16.19 o 
   1  11   2       21.55       19.77     13.21 o 
   2  11   2      110.90      111.45     17.26 o 
   3  11   2       18.47       28.79      9.65 o 
   4  11   2        4.03        9.63      8.64 o 
  -3  12   2       93.57      112.08     13.74 o 
  -2  12   2       57.17       55.23     14.10 o 
  -1  12   2      388.28      415.29     21.22 o 
   0  12   2        5.76       22.36     11.95 o 
   1  12   2      190.55      198.33     21.87 o 
   2  12   2      121.63      143.99     20.75 o 
   3  12   2      157.00      199.68     16.50 o 
  -1  13   2       13.95       26.47     13.58 o 
   0  13   2       76.08       52.04     24.78 o 
  -9   0   3       40.85       72.06     22.91 o 
  -7   0   3        8.33        5.04      9.11 o 
  -5   0   3     1098.81     1119.72     27.82 o 
  -3   0   3      655.24      675.49     14.21 o 
  -1   0   3      328.09      275.29      5.88 o 
   1   0   3      438.07      420.25     11.33 o 
   3   0   3       89.91      179.53     17.49 o 
   5   0   3     2822.57     2725.38     79.14 o 
   7   0   3      111.16      107.85     28.95 o 
  -9   1   3        1.77       -3.49     12.95 o 
  -8   1   3       12.78       17.35     12.22 o 
  -7   1   3        9.41       -1.52      6.64 o 
  -6   1   3      383.72      394.33     11.50 o 
  -5   1   3        3.10        5.96      4.90 o 
  -4   1   3      854.53      932.82     12.57 o 
  -3   1   3       13.41       12.74      2.59 o 
  -2   1   3      679.33      637.13      5.90 o 
  -1   1   3      150.67      145.98      4.68 o 
   0   1   3       10.17        1.30      1.26 o 
   1   1   3        3.38       -0.34      1.81 o 
   2   1   3      104.59      121.21      5.37 o 
   3   1   3       24.95       27.73      4.29 o 
   4   1   3      118.74      150.97     25.62 o 
   5   1   3        6.68       19.07      7.97 o 
   6   1   3      162.01      168.87     17.93 o 
   7   1   3        4.60        1.13      8.49 o 
   8   1   3       14.27       34.35     12.82 o 
  -9   2   3        0.24        9.58     20.41 o 
  -8   2   3       10.71       -2.88     11.61 o 
  -7   2   3       51.12       66.44      9.98 o 
  -6   2   3        3.02       -1.64      5.67 o 
  -5   2   3      584.98      632.23     14.93 o 
  -4   2   3       20.83       19.43      4.10 o 
  -3   2   3     1724.53     1803.07     19.03 o 
  -2   2   3       59.49       57.20      2.69 o 
  -1   2   3     1074.17     1180.34     16.03 o 
   0   2   3       11.83       14.26      2.13 o 
   1   2   3      689.65      584.65      6.57 o 
   2   2   3      492.33      543.78      8.47 o 
   3   2   3     2188.81     2209.89     27.34 o 
   4   2   3      150.21      134.78     13.28 o 
   5   2   3      232.26      218.34     19.91 o 
   6   2   3       35.35       41.05      7.87 o 
   7   2   3      160.09      163.90     17.23 o 
   8   2   3        9.41       15.20     12.09 o 
  -9   3   3       16.76      -15.00     18.74 o 
  -8   3   3       26.70       10.84     23.33 o 
  -7   3   3       10.55       -3.16      8.73 o 
  -6   3   3       16.65       12.96      6.27 o 
  -5   3   3        9.65        6.09      5.84 o 
  -4   3   3       42.29       49.07      6.37 o 
  -3   3   3       98.41       97.36      6.32 o 
  -2   3   3      177.17      150.37      4.90 o 
  -1   3   3        2.69        3.66      2.36 o 
   0   3   3     5017.79     5222.76     42.58 o 
   1   3   3       16.04       25.62      3.07 o 
   2   3   3      546.54      506.65     10.78 o 
   3   3   3      154.48      161.47     10.28 o 
   4   3   3      234.27      234.35     12.87 o 
   5   3   3      252.28      265.76     11.88 o 
   6   3   3        0.31       -7.61      9.37 o 
   7   3   3       72.81       71.90     13.93 o 
   8   3   3       46.18       26.14     13.34 o 
  -8   4   3        8.04        3.75     18.33 o 
  -7   4   3      850.45      846.02     42.40 o 
  -6   4   3       12.14       10.33      7.84 o 
  -5   4   3       43.17       39.14      7.40 o 
  -4   4   3       80.67       90.83      9.12 o 
  -3   4   3        5.26       -0.29      3.11 o 
  -2   4   3       61.90       64.93      4.29 o 
  -1   4   3     7294.05     7614.67     74.57 o 
   0   4   3      342.86      386.92      8.95 o 
   1   4   3     1743.28     2126.64     27.18 o 
   2   4   3      263.89      282.90      9.59 o 
   3   4   3      945.35      916.21     20.33 o 
   4   4   3       69.66       70.06      8.23 o 
   5   4   3        3.31       -1.85      9.19 o 
   6   4   3       11.97       15.61     22.91 o 
   7   4   3     1270.98     1342.25     42.12 o 
   8   4   3       63.40       95.05     23.12 o 
  -8   5   3       32.10       54.15     22.08 o 
  -7   5   3       20.58        4.25     19.16 o 
  -6   5   3       10.27        2.75      6.82 o 
  -5   5   3       76.67       67.63      9.20 o 
  -4   5   3       18.78       12.48      7.35 o 
  -3   5   3       61.57       74.41      6.40 o 
  -2   5   3       84.17      101.51      6.44 o 
  -1   5   3       54.30       56.11      5.15 o 
   0   5   3      121.36      170.61      9.05 o 
   1   5   3      292.77      309.16     12.60 o 
   2   5   3       52.40       66.44      6.55 o 
   3   5   3       61.02       68.82      6.04 o 
   4   5   3      112.10      128.00     31.24 o 
   5   5   3       30.06       23.33     10.97 o 
   6   5   3       18.38      -10.79     25.83 o 
   7   5   3      143.96      145.94     25.83 o 
   8   5   3        9.82       -7.71     12.50 o 
  -8   6   3        1.85        3.33     18.74 o 
  -7   6   3        0.61       -2.29     11.78 o 
  -6   6   3       79.23       76.49      9.40 o 
  -5   6   3      428.64      463.31     24.61 o 
  -4   6   3       49.74       32.52      7.32 o 
  -3   6   3      310.02      324.23     12.94 o 
  -2   6   3       15.99        6.90      6.19 o 
  -1   6   3       51.43       47.36      6.04 o 
   0   6   3      110.04      116.39      8.75 o 
   1   6   3      368.38      376.90     19.26 o 
   2   6   3       12.47        8.07      5.39 o 
   3   6   3       79.16       76.76      7.11 o 
   4   6   3       10.01        2.92      8.63 o 
   5   6   3      276.64      283.22     20.16 o 
   6   6   3      138.67      116.59     17.08 o 
   7   6   3       71.52       73.64     16.60 o 
  -7   7   3        2.95       24.14     24.58 o 
  -6   7   3       70.79       61.23     21.24 o 
  -5   7   3      238.64      217.03     13.53 o 
  -4   7   3       79.28       88.02      8.08 o 
  -3   7   3        0.11        5.32      6.32 o 
  -2   7   3       78.69       80.32      9.39 o 
  -1   7   3       10.61        7.90      7.16 o 
   0   7   3       47.75       49.44      7.10 o 
   1   7   3      215.00      195.46     13.57 o 
   2   7   3        6.74        6.49      6.61 o 
   3   7   3        0.14        7.26      7.47 o 
   4   7   3       17.80       -0.92     10.21 o 
   5   7   3      358.89      344.60     22.09 o 
   6   7   3       11.37       21.81     12.69 o 
   7   7   3       22.70       39.35     14.88 o 
  -7   8   3       26.76       28.12     14.73 o 
  -6   8   3      157.23      137.04     26.66 o 
  -5   8   3      231.52      241.51     21.24 o 
  -4   8   3     1380.26     1448.60     25.19 o 
  -3   8   3      311.18      292.94     14.56 o 
  -2   8   3     1189.24     1088.98     25.67 o 
  -1   8   3        2.90       -6.63      7.63 o 
   0   8   3      179.90      172.54     11.68 o 
   1   8   3       59.40       58.12      9.55 o 
   2   8   3       18.10       -5.77      7.26 o 
   3   8   3       12.73        7.20     10.14 o 
   4   8   3      418.95      387.39     14.62 o 
   5   8   3      272.70      265.64     22.17 o 
   6   8   3       28.54       10.92     24.99 o 
   7   8   3       20.52       13.31     14.91 o 
  -6   9   3       65.35       62.06     24.16 o 
  -5   9   3       23.01       32.60     12.60 o 
  -4   9   3      423.48      381.52     15.96 o 
  -3   9   3       15.37        4.01     13.29 o 
  -2   9   3       10.01        9.42      9.58 o 
  -1   9   3      149.27      142.72     14.49 o 
   0   9   3       11.32        8.09      8.88 o 
   1   9   3        0.02        2.68      7.66 o 
   2   9   3       85.79       86.98     14.06 o 
   3   9   3      271.19      279.41     19.03 o 
   4   9   3      236.51      193.55     12.87 o 
   5   9   3       25.97       14.29     21.03 o 
   6   9   3        0.46      -12.56     12.56 o 
  -5  10   3        9.17       18.65     12.69 o 
  -4  10   3      100.66       93.11     10.86 o 
  -3  10   3      217.20      231.26     14.96 o 
  -2  10   3      304.79      302.78     16.80 o 
  -1  10   3        2.41       -2.25      8.28 o 
   0  10   3       21.55        7.38      8.71 o 
   1  10   3        1.72        1.77     11.11 o 
   2  10   3       18.31       12.69      9.23 o 
   3  10   3       71.91       47.98      8.41 o 
   4  10   3       43.75       38.97      8.76 o 
   5  10   3       20.21       19.18     14.51 o 
  -5  11   3        4.32       25.36     13.88 o 
  -4  11   3        9.23        9.99      8.54 o 
  -3  11   3      105.13      111.14     12.48 o 
  -2  11   3        3.09        1.39     14.60 o 
  -1  11   3       11.65       16.19      9.79 o 
   0  11   3      127.21      139.71     19.19 o 
   1  11   3       39.09       83.28     16.42 o 
   2  11   3       25.00       29.98     13.80 o 
   3  11   3      106.98       93.23     12.06 o 
   4  11   3        2.39       -9.53      9.53 o 
  -3  12   3        0.27       -4.87      8.90 o 
  -2  12   3       37.52       37.31     10.90 o 
  -1  12   3      175.17      212.86     17.14 o 
   0  12   3        0.28       23.44     10.47 o 
   1  12   3       11.73       36.61     11.61 o 
   2  12   3       12.92        6.66     13.51 o 
   3  12   3        3.52       22.63     11.45 o 
  -8   0   4      173.83      144.95     27.49 o 
  -6   0   4     2578.17     2409.64     76.64 o 
  -4   0   4     5312.56     5631.01     69.68 o 
  -2   0   4     3170.63     3368.46     68.94 o 
   0   0   4     1112.83     1045.79     13.49 o 
   2   0   4      358.29      455.27     11.82 o 
   4   0   4     1537.11     1607.40     54.15 o 
   6   0   4       63.60       48.73     17.08 o 
   8   0   4        4.64       28.03     22.28 o 
  -9   1   4       25.30       39.16     16.46 o 
  -8   1   4        2.34      -11.20     11.61 o 
  -7   1   4      130.89      115.30     29.99 o 
  -6   1   4        0.58       -7.04      8.16 o 
  -5   1   4      748.62      774.59     11.25 o 
  -4   1   4        1.52       -2.60      2.60 o 
  -3   1   4      418.36      429.56      7.34 o 
  -2   1   4       22.88       26.30      2.82 o 
  -1   1   4       29.30       18.05      2.05 o 
   0   1   4       17.68       18.98      2.07 o 
   1   1   4     4662.71     4588.04     29.38 o 
   2   1   4      365.62      376.23      7.09 o 
   3   1   4     1120.70     1223.12     16.27 o 
   4   1   4      353.74      338.28     40.40 o 
   5   1   4      183.87      180.24     18.95 o 
   6   1   4        2.32        0.65      7.72 o 
   7   1   4       22.32       13.96      9.36 o 
   8   1   4       46.10       36.95     14.82 o 
  -9   2   4        4.93      -19.16     19.16 o 
  -8   2   4        3.12       11.32     12.79 o 
  -7   2   4        0.13      -10.43     10.43 o 
  -6   2   4       39.89       46.11      6.81 o 
  -5   2   4        0.13        2.89      4.50 o 
  -4   2   4      814.72      870.65     20.32 o 
  -3   2   4       35.98       38.54      3.24 o 
  -2   2   4       72.97       72.58      3.58 o 
  -1   2   4       47.70       52.00      3.17 o 
   0   2   4      999.40     1113.92     11.56 o 
   1   2   4        5.18        6.22      2.32 o 
   2   2   4      158.48      121.52      5.17 o 
   3   2   4       45.55       47.79      3.94 o 
   4   2   4        6.32        5.36      4.55 o 
   5   2   4      115.33      120.73     14.28 o 
   6   2   4      236.74      235.67     22.70 o 
   7   2   4        1.95       -9.86      9.86 o 
   8   2   4       58.86       47.23     15.00 o 
  -8   3   4       16.70       14.85     18.12 o 
  -7   3   4      177.15      182.09     19.88 o 
  -6   3   4        0.97       -0.45      5.82 o 
  -5   3   4        2.16        8.39      5.59 o 
  -4   3   4       29.87       28.24      4.99 o 
  -3   3   4      600.66      620.05      8.12 o 
  -2   3   4        0.93       -2.07      2.41 o 
  -1   3   4       47.90       38.82      3.19 o 
   0   3   4       22.74       21.04      3.14 o 
   1   3   4      188.40      169.24      6.18 o 
   2   3   4       91.14      102.65      5.97 o 
   3   3   4     1465.85     1424.44     31.64 o 
   4   3   4      215.17      220.73     12.06 o 
   5   3   4      414.98      424.41     20.89 o 
   6   3   4       65.26       54.17     12.92 o 
   7   3   4        6.61        1.87     11.27 o 
   8   3   4       47.26       75.99     17.70 o 
  -8   4   4        1.22       31.24     21.24 o 
  -7   4   4       92.90       98.08     16.37 o 
  -6   4   4        0.08       -6.06      9.31 o 
  -5   4   4        1.10        2.12      6.04 o 
  -4   4   4       35.31       34.80      6.39 o 
  -3   4   4      174.90      191.37      7.33 o 
  -2   4   4       33.59       40.82      3.47 o 
  -1   4   4      765.75      819.88     13.73 o 
   0   4   4       13.51       14.85      3.65 o 
   1   4   4       12.01        4.43      3.08 o 
   2   4   4      250.68      254.99      9.60 o 
   3   4   4      316.73      323.00      9.83 o 
   4   4   4      702.62      720.03     26.21 o 
   5   4   4       32.32       20.89     16.04 o 
   6   4   4      297.01      295.28     21.02 o 
   7   4   4      178.23      197.87     19.57 o 
   8   4   4      433.52      412.05     27.96 o 
  -8   5   4        0.02       -1.25     19.58 o 
  -7   5   4       27.89        3.33     12.22 o 
  -6   5   4        1.29       -0.43      6.91 o 
  -5   5   4       27.52       24.41      6.80 o 
  -4   5   4        2.38        8.91      6.85 o 
  -3   5   4      440.58      469.60     10.23 o 
  -2   5   4       73.06       71.22      4.65 o 
  -1   5   4        0.14        2.76      3.81 o 
   0   5   4       50.55       80.84      7.97 o 
   1   5   4       70.09       73.52      5.66 o 
   2   5   4      482.04      477.20     13.04 o 
   3   5   4      184.50      200.66     10.05 o 
   4   5   4        6.34        6.74      9.71 o 
   5   5   4     1337.08     1362.37     46.65 o 
   6   5   4      355.96      333.89     27.07 o 
   7   5   4      197.33      195.79     26.87 o 
   8   5   4       30.10       14.57     15.10 o 
  -8   6   4       17.22      -15.41     18.33 o 
  -7   6   4        0.89       12.91     17.49 o 
  -6   6   4        3.21        9.66      8.58 o 
  -5   6   4       43.02       59.35      8.53 o 
  -4   6   4       61.67       64.42      5.00 o 
  -3   6   4      195.64      206.85     11.18 o 
  -2   6   4       22.39       18.45      5.51 o 
  -1   6   4      179.16      178.33      8.50 o 
   0   6   4      772.95      828.12     21.39 o 
   1   6   4      262.43      283.42      9.67 o 
   2   6   4        0.41       -6.46      6.46 o 
   3   6   4      508.49      468.04     13.95 o 
   4   6   4       30.12       24.49     10.97 o 
   5   6   4       25.33       35.99     12.69 o 
   6   6   4      125.27      123.85     18.23 o 
   7   6   4        0.01      -14.37     14.37 o 
  -7   7   4       62.02       49.57     19.16 o 
  -6   7   4       39.19       51.30     14.26 o 
  -5   7   4      362.62      378.74     20.59 o 
  -4   7   4        0.54       -1.24      4.93 o 
  -3   7   4      100.58       81.10      8.15 o 
  -2   7   4       17.14       22.87      7.00 o 
  -1   7   4        1.19       -5.67      5.67 o 
   0   7   4       84.59       96.41      9.14 o 
   1   7   4      808.35      778.34     15.52 o 
   2   7   4      290.95      250.50     15.04 o 
   3   7   4       99.40       72.42      9.79 o 
   4   7   4        4.68       15.05     13.33 o 
   5   7   4        0.07        9.73     14.79 o 
   6   7   4       92.83       93.77     17.49 o 
   7   7   4       11.61       -3.27     13.00 o 
  -7   8   4       17.16        7.50     19.58 o 
  -6   8   4      655.95      655.80     31.12 o 
  -5   8   4       20.50       35.38     10.16 o 
  -4   8   4      605.64      598.87     16.31 o 
  -3   8   4       12.27       13.21     10.14 o 
  -2   8   4       89.82       84.19      9.80 o 
  -1   8   4      206.86      191.20     13.94 o 
   0   8   4       48.52       43.03      7.55 o 
   1   8   4      412.64      345.39     11.62 o 
   2   8   4       50.88       32.58      8.95 o 
   3   8   4        5.57        7.55      8.13 o 
   4   8   4       66.75       66.76     13.58 o 
   5   8   4      216.53      219.65     21.23 o 
   6   8   4       22.16       14.55     19.16 o 
  -6   9   4       79.80       82.19     40.20 o 
  -5   9   4      116.59      115.53     17.80 o 
  -4   9   4      103.22      114.95     11.75 o 
  -3   9   4       20.38       33.24      9.54 o 
  -2   9   4       66.54       71.80     10.33 o 
  -1   9   4        1.17       -1.12      7.90 o 
   0   9   4        6.75        4.02      6.77 o 
   1   9   4       67.81       57.40      8.42 o 
   2   9   4      125.56      104.73     12.37 o 
   3   9   4      113.91      119.46     13.07 o 
   4   9   4      128.33      162.84     12.72 o 
   5   9   4        1.37       12.91     19.58 o 
   6   9   4        2.06       -9.15     12.31 o 
  -5  10   4        5.36        0.08     12.91 o 
  -4  10   4       39.84       37.51      8.97 o 
  -3  10   4      289.72      306.85     16.61 o 
  -2  10   4      126.55      119.66     12.38 o 
  -1  10   4        1.13        2.12      8.61 o 
   0  10   4       13.20       17.76      9.36 o 
   1  10   4        1.49       10.25      6.97 o 
   2  10   4        3.47        0.97      8.69 o 
   3  10   4      357.88      353.65     24.30 o 
   4  10   4        2.87       -3.45      7.29 o 
   5  10   4       57.28       89.45     20.41 o 
  -4  11   4       33.89       31.52      9.46 o 
  -3  11   4       24.96       11.28     12.38 o 
  -2  11   4      157.00      156.19     15.01 o 
  -1  11   4        0.22       -8.57      8.57 o 
   0  11   4       60.36       46.83     11.20 o 
   1  11   4        6.08       14.23      9.84 o 
   2  11   4      153.57      159.02     15.27 o 
   3  11   4       59.57       72.89     30.82 o 
   4  11   4       84.58       97.44     21.20 o 
  -3  12   4      102.38      142.74     15.28 o 
  -2  12   4       10.75       21.46     10.34 o 
  -1  12   4      419.02      431.33     21.79 o 
   0  12   4       74.02      104.67     14.38 o 
   1  12   4        3.35       -0.27     10.21 o 
   2  12   4       27.85       22.11     15.59 o 
  -9   0   5      186.13      157.87     31.66 o 
  -7   0   5        0.55        6.66     17.49 o 
  -5   0   5        7.33       14.23      4.85 o 
  -3   0   5      126.47      114.55     18.74 o 
  -1   0   5      888.95      793.63     12.12 o 
   1   0   5     8703.86     9707.41     96.91 o 
   3   0   5      803.97      894.21     22.71 o 
   5   0   5        1.40        4.58     12.08 o 
   7   0   5       67.15       57.96     13.54 o 
  -9   1   5        0.78       -7.60     19.58 o 
  -8   1   5      168.90      145.06     19.29 o 
  -7   1   5        2.07        3.47     18.12 o 
  -6   1   5      278.72      255.53     49.15 o 
  -5   1   5       14.72       12.87      4.84 o 
  -4   1   5      341.12      305.66      8.42 o 
  -3   1   5       29.30       34.73      8.28 o 
  -2   1   5       86.50       72.56      3.66 o 
  -1   1   5       41.41       44.64      2.77 o 
   0   1   5      407.70      364.81      6.03 o 
   1   1   5       25.37       23.67      2.71 o 
   2   1   5     2277.99     2395.79     23.82 o 
   3   1   5      168.40      182.59     10.16 o 
   4   1   5      213.14      212.87     19.53 o 
   5   1   5        1.09        7.38      7.89 o 
   6   1   5       49.84       57.65     10.64 o 
   7   1   5       63.29       65.65     11.68 o 
   8   1   5       87.07      116.93     18.55 o 
  -8   2   5        0.51      -13.00     14.58 o 
  -7   2   5       33.04       36.24     12.96 o 
  -6   2   5        5.71       -6.18      7.20 o 
  -5   2   5      222.40      205.51      9.63 o 
  -4   2   5       10.03        5.25      2.84 o 
  -3   2   5      815.04      799.81     10.23 o 
  -2   2   5        0.09       -0.22      2.04 o 
  -1   2   5      450.93      447.50      8.93 o 
   0   2   5      732.34      749.43     11.18 o 
   1   2   5       83.24       75.94      4.04 o 
   2   2   5        0.01        1.40      2.87 o 
   3   2   5      500.37      497.39     10.80 o 
   4   2   5        4.87        1.03      5.45 o 
   5   2   5       14.57       13.66     16.24 o 
   6   2   5        6.85        0.08     10.59 o 
   7   2   5       92.07       94.37     16.20 o 
   8   2   5        2.06      -11.61     11.61 o 
  -8   3   5       14.28        1.01     13.69 o 
  -7   3   5        7.45        3.87     12.33 o 
  -6   3   5        7.45        0.92      9.31 o 
  -5   3   5       21.46       17.69      8.00 o 
  -4   3   5       98.43      100.86      5.76 o 
  -3   3   5       43.58       45.32      3.26 o 
  -2   3   5     3452.97     3476.01     28.03 o 
  -1   3   5      290.12      309.14      7.01 o 
   0   3   5       37.70       36.23      4.00 o 
   1   3   5       32.97       31.71      3.27 o 
   2   3   5      359.37      370.94      7.22 o 
   3   3   5       72.66       67.17      6.41 o 
   4   3   5      157.33      164.60     15.18 o 
   5   3   5      409.77      410.41     22.07 o 
   6   3   5      626.07      514.10     26.04 o 
   7   3   5       97.57      109.21     17.21 o 
   8   3   5        5.27       -5.97     13.24 o 
  -8   4   5        2.48       14.83     14.58 o 
  -7   4   5       87.95      109.07     18.33 o 
  -6   4   5        6.46       -7.19      9.55 o 
  -5   4   5      194.53      202.40     15.15 o 
  -4   4   5       19.91       17.47      5.19 o 
  -3   4   5     1092.18     1176.87     15.45 o 
  -2   4   5      350.35      358.62      8.10 o 
  -1   4   5     2097.04     2117.08     23.42 o 
   0   4   5        3.04        3.59      3.55 o 
   1   4   5       64.39       65.89      5.23 o 
   2   4   5       92.55       93.07      6.22 o 
   3   4   5     1751.06     1757.01     24.72 o 
   4   4   5      335.92      332.93     20.43 o 
   5   4   5     1156.09     1147.95     36.67 o 
   6   4   5       20.92       13.99     12.91 o 
   7   4   5       34.05       35.66     13.31 o 
   8   4   5       29.39       28.93     15.15 o 
  -8   5   5       24.85       28.74     23.74 o 
  -7   5   5        2.54        5.99     12.16 o 
  -6   5   5        2.62        3.87      9.17 o 
  -5   5   5        0.39        0.98      6.06 o 
  -4   5   5       20.18       24.16      4.46 o 
  -3   5   5      118.03      108.09      6.33 o 
  -2   5   5      403.83      469.07     11.21 o 
  -1   5   5        0.85       -1.09      3.93 o 
   0   5   5      186.07      188.63      8.67 o 
   1   5   5      365.93      369.61     10.44 o 
   2   5   5       92.34       97.57      7.28 o 
   3   5   5      202.42      189.43      9.48 o 
   4   5   5      288.29      341.79     20.32 o 
   5   5   5       81.48       93.52     22.70 o 
   6   5   5      203.61      195.65     19.27 o 
   7   5   5       54.06       70.89     16.49 o 
  -7   6   5        0.09        7.50     19.58 o 
  -6   6   5       53.01       62.70     12.91 o 
  -5   6   5        4.03        4.81      7.57 o 
  -4   6   5        7.53        5.41      7.58 o 
  -3   6   5       86.35       82.76      7.32 o 
  -2   6   5       10.59        7.07      4.01 o 
  -1   6   5       21.89       18.33      4.71 o 
   0   6   5      502.28      520.68     12.85 o 
   1   6   5      269.68      291.72     10.33 o 
   2   6   5      711.82      730.04     18.70 o 
   3   6   5        9.83       13.09      7.70 o 
   4   6   5        0.26       -0.28      9.81 o 
   5   6   5        2.17       11.43     11.60 o 
   6   6   5       23.83        6.77     12.31 o 
   7   6   5       69.48       60.08     16.70 o 
  -7   7   5       14.33      -13.33     19.16 o 
  -6   7   5       53.35       47.93     11.27 o 
  -5   7   5       62.09       76.75      9.36 o 
  -4   7   5      108.01      134.56      8.97 o 
  -3   7   5       10.78        7.05      5.61 o 
  -2   7   5        0.09        4.58      5.80 o 
  -1   7   5       37.43       33.14      6.96 o 
   0   7   5       91.94       98.88      7.89 o 
   1   7   5      660.88      631.56     14.36 o 
   2   7   5      139.02      139.50     15.33 o 
   3   7   5        6.45        2.30      7.74 o 
   4   7   5       33.19       35.73     15.20 o 
   5   7   5       18.24       16.40     12.29 o 
   6   7   5      155.14      166.75     21.18 o 
   7   7   5        3.40      -11.66     17.49 o 
  -7   8   5        2.63       -3.33     20.41 o 
  -6   8   5      350.90      343.10     25.20 o 
  -5   8   5       56.29       45.90     12.64 o 
  -4   8   5      524.79      533.25     14.36 o 
  -3   8   5        7.45       13.93      6.21 o 
  -2   8   5        0.94        1.77      6.06 o 
  -1   8   5       32.77       28.91      6.02 o 
   0   8   5      578.20      524.74     14.04 o 
   1   8   5      316.05      269.81     13.31 o 
   2   8   5       17.80       10.06      6.83 o 
   3   8   5      110.75       84.91     11.39 o 
   4   8   5      486.09      464.28     17.54 o 
   5   8   5       13.68       15.44     33.53 o 
   6   8   5       15.94       -1.67     18.74 o 
  -6   9   5      136.17      132.04     27.49 o 
  -5   9   5       29.25       42.07     13.84 o 
  -4   9   5       19.37       16.21      8.23 o 
  -3   9   5        0.15       -9.99     10.76 o 
  -2   9   5        0.59        4.48      6.76 o 
  -1   9   5      279.16      260.84     13.36 o 
   0   9   5      102.29       96.47      8.23 o 
   1   9   5        2.61        6.69      7.13 o 
   2   9   5      419.40      384.61     16.51 o 
   3   9   5      192.50      173.62     19.75 o 
   4   9   5       30.87       21.29      7.47 o 
   5   9   5       11.84        1.60     20.41 o 
  -5  10   5       64.06       35.38     15.01 o 
  -4  10   5       50.43       60.86     13.29 o 
  -3  10   5        2.95       -6.76      6.76 o 
  -2  10   5      106.77      105.61     12.51 o 
  -1  10   5       18.83       15.61      8.30 o 
   0  10   5      250.56      247.72     14.22 o 
   1  10   5        0.24       14.52      7.63 o 
   2  10   5      222.51      214.17     16.44 o 
   3  10   5        0.00       12.51     14.58 o 
   4  10   5        0.02       -1.31     10.69 o 
  -4  11   5        8.88        1.07     12.22 o 
  -3  11   5       58.88       65.91      9.90 o 
  -2  11   5      155.86      175.32     12.83 o 
  -1  11   5       40.15       42.20     10.89 o 
   0  11   5       20.35       32.62     10.71 o 
   1  11   5       50.94       58.54     10.16 o 
   2  11   5       17.29       24.12     10.68 o 
   3  11   5       27.10       31.69     24.37 o 
  -2  12   5       23.69       17.36     10.31 o 
  -1  12   5        3.42        7.31     10.08 o 
   0  12   5       59.25       56.08     12.75 o 
   1  12   5       14.58       26.69     11.61 o 
   2  12   5       16.49       24.84     22.28 o 
  -8   0   6      939.45      816.82     50.82 o 
  -6   0   6      291.60      307.40     30.41 o 
  -4   0   6     1674.88     1632.39     57.07 o 
  -2   0   6       22.44        9.06      6.11 o 
   0   0   6     6550.84     6975.85     73.34 o 
   2   0   6        1.36        3.92      4.07 o 
   4   0   6      102.52      110.38     18.74 o 
   6   0   6      340.40      272.41     28.74 o 
   8   0   6        7.60        1.62     13.38 o 
  -8   1   6        0.52      -12.96     12.96 o 
  -7   1   6      252.35      243.50     21.79 o 
  -6   1   6        2.07       -8.19     10.72 o 
  -5   1   6      219.09      205.88     19.29 o 
  -4   1   6        2.71       24.14     10.72 o 
  -3   1   6      444.31      420.77     12.52 o 
  -2   1   6       11.91       10.86      2.65 o 
  -1   1   6       62.99       81.11      3.81 o 
   0   1   6      718.59      748.03      9.28 o 
   1   1   6        1.44       -0.53      2.44 o 
   2   1   6      288.86      318.69      8.29 o 
   3   1   6       73.31       64.53      7.03 o 
   4   1   6        7.46       22.25      9.19 o 
   5   1   6        4.57        6.76      8.01 o 
   6   1   6      163.52      170.54     15.36 o 
   7   1   6        5.04        0.75      9.04 o 
   8   1   6       57.20       67.15     16.30 o 
  -8   2   6        1.87       -5.31     13.51 o 
  -7   2   6        3.48        3.97     12.36 o 
  -6   2   6      394.18      384.90     29.78 o 
  -5   2   6        1.48       -0.29      8.87 o 
  -4   2   6      263.02      251.66      8.46 o 
  -3   2   6        2.54        0.40      3.29 o 
  -2   2   6      258.77      246.74      5.21 o 
  -1   2   6      235.59      228.07      5.76 o 
   0   2   6      885.31      907.77     12.16 o 
   1   2   6        1.31        1.45      2.84 o 
   2   2   6     2273.82     2340.67     24.70 o 
   3   2   6       16.05       22.27      4.38 o 
   4   2   6       25.83       19.99      8.54 o 
   5   2   6       19.35        1.62      9.27 o 
   6   2   6        2.31        9.99     10.60 o 
   7   2   6        6.53       -7.91     10.90 o 
   8   2   6       30.18       70.05     28.95 o 
  -8   3   6        0.65       -7.74     13.24 o 
  -7   3   6       47.20       44.62     24.58 o 
  -6   3   6       18.62       31.93     17.70 o 
  -5   3   6      129.54      130.79     11.45 o 
  -4   3   6       24.00       27.56      4.07 o 
  -3   3   6      258.67      251.33      5.50 o 
  -2   3   6      178.61      173.24      5.76 o 
  -1   3   6      682.19      677.01      9.64 o 
   0   3   6       92.39       78.06      5.81 o 
   1   3   6        1.11       -2.71      3.22 o 
   2   3   6       18.97       16.43      3.52 o 
   3   3   6       96.47      106.12      5.88 o 
   4   3   6      405.56      385.55     33.53 o 
   5   3   6       19.93       36.22     11.68 o 
   6   3   6       43.33       42.18     13.17 o 
   7   3   6        5.01       13.09     12.03 o 
  -8   4   6        9.45      -13.40     13.40 o 
  -7   4   6        0.20       -4.69     13.38 o 
  -6   4   6       52.33       78.90     15.76 o 
  -5   4   6      101.30      115.82     11.70 o 
  -4   4   6      192.82      207.29     12.59 o 
  -3   4   6        3.15        3.44      3.15 o 
  -2   4   6     1078.24     1006.96     15.61 o 
  -1   4   6      185.57      197.57      8.54 o 
   0   4   6      333.29      331.99      9.36 o 
   1   4   6        0.32        6.02      4.43 o 
   2   4   6       25.67       31.53      4.27 o 
   3   4   6      303.96      293.51     10.33 o 
   4   4   6     2385.06     2294.68     75.81 o 
   5   4   6      227.39      242.09     39.15 o 
   6   4   6      151.05      122.43     23.95 o 
   7   4   6       39.67       37.26     26.45 o 
  -8   5   6        4.81       34.16     23.74 o 
  -7   5   6       11.63       22.39     14.87 o 
  -6   5   6       18.03       33.83     14.13 o 
  -5   5   6      105.32      112.43     11.82 o 
  -4   5   6        7.93        6.25      3.56 o 
  -3   5   6      100.07      104.00      7.53 o 
  -2   5   6      494.02      509.86     11.44 o 
  -1   5   6      482.40      447.86     11.95 o 
   0   5   6       20.85       17.90      4.84 o 
   1   5   6      279.30      269.32     10.20 o 
   2   5   6      827.26      840.87     19.32 o 
   3   5   6     1383.79     1379.32     29.73 o 
   4   5   6      327.75      301.57     20.02 o 
   5   5   6       87.43       95.13     15.61 o 
   6   5   6      170.55      153.92     19.28 o 
   7   5   6        2.52       -4.64     13.51 o 
  -7   6   6        0.08      -12.81     12.81 o 
  -6   6   6      107.12      114.62     17.66 o 
  -5   6   6        4.65        1.05      8.83 o 
  -4   6   6      203.98      208.19     11.84 o 
  -3   6   6      333.01      341.50     18.83 o 
  -2   6   6       11.78       12.13      5.10 o 
  -1   6   6      118.16       95.63      7.71 o 
   0   6   6      419.19      420.21     12.36 o 
   1   6   6        2.13        7.98      5.38 o 
   2   6   6      685.56      639.11     17.75 o 
   3   6   6        4.52       -6.77      6.77 o 
   4   6   6       37.34       35.33     14.58 o 
   5   6   6       41.66       43.86     14.35 o 
   6   6   6        5.98       -5.50     10.86 o 
   7   6   6        0.11       -6.85     30.41 o 
  -7   7   6      160.45      177.86     32.91 o 
  -6   7   6       28.18       19.79     13.55 o 
  -5   7   6       94.80      135.58     15.66 o 
  -4   7   6      137.94      140.18     10.44 o 
  -3   7   6       76.34       67.79      7.43 o 
  -2   7   6      121.41      134.34      8.71 o 
  -1   7   6       16.38       36.75      6.01 o 
   0   7   6      148.49      153.09      9.14 o 
   1   7   6        0.28       -0.16      5.51 o 
   2   7   6      252.12      238.66     13.43 o 
   3   7   6        3.18        4.34     16.06 o 
   4   7   6       10.08        7.24     14.79 o 
   5   7   6        7.34        2.50     23.33 o 
   6   7   6        2.87        6.38     13.46 o 
  -6   8   6       41.39       38.74     22.08 o 
  -5   8   6       52.86       55.66     11.52 o 
  -4   8   6      113.32      116.36      8.79 o 
  -3   8   6        8.44       17.23      6.29 o 
  -2   8   6        6.09       -4.31      6.38 o 
  -1   8   6       10.06       11.77      6.05 o 
   0   8   6      468.66      398.49     12.87 o 
   1   8   6      432.11      391.70     15.54 o 
   2   8   6       59.23       71.07      9.22 o 
   3   8   6       16.73        6.85     11.90 o 
   4   8   6        0.07        1.07     11.25 o 
   5   8   6       10.46       17.59     13.31 o 
   6   8   6      117.46      197.44     33.74 o 
  -6   9   6       84.88       66.65     25.41 o 
  -5   9   6        3.38       -4.01     17.70 o 
  -4   9   6       11.97       21.89      7.51 o 
  -3   9   6       37.08       42.27      9.44 o 
  -2   9   6      307.26      311.98     14.61 o 
  -1   9   6        0.97       11.12      6.09 o 
   0   9   6      135.95      146.24     11.12 o 
   1   9   6       47.13       45.44      8.73 o 
   2   9   6       19.85       21.32      8.96 o 
   3   9   6        1.79       -0.42     12.50 o 
   4   9   6       97.30       98.96     15.26 o 
   5   9   6       30.31       59.75     17.61 o 
  -5  10   6       60.98       62.67     15.90 o 
  -4  10   6       15.85        3.34      8.33 o 
  -3  10   6      112.72      117.88     16.41 o 
  -2  10   6       19.39       12.12     13.17 o 
  -1  10   6      200.62      188.81     18.78 o 
   0  10   6       13.54       11.85      7.59 o 
   1  10   6        6.67        0.65     11.48 o 
   2  10   6       82.34       72.85     12.25 o 
   3  10   6        1.01      -11.94     11.94 o 
   4  10   6       23.33       27.89      8.84 o 
  -3  11   6        1.48        2.51      8.16 o 
  -2  11   6      459.88      490.82     21.54 o 
  -1  11   6       17.41       29.90     10.53 o 
   0  11   6       37.80       51.94     11.57 o 
   1  11   6       59.22       35.11      9.54 o 
   2  11   6       45.02       47.38     12.02 o 
   3  11   6        6.33        9.22     13.69 o 
  -1  12   6      107.99      137.69     19.19 o 
   0  12   6        0.35        3.74     10.34 o 
   1  12   6       26.36       11.44     15.41 o 
  -7   0   7       12.53       10.00     19.16 o 
  -5   0   7      525.97      526.08     36.24 o 
  -3   0   7      195.06      211.25     13.10 o 
  -1   0   7     2180.12     2398.88     40.88 o 
   1   0   7      680.24      736.17     15.53 o 
   3   0   7       31.82       20.59      8.00 o 
   5   0   7      132.16      123.29     22.49 o 
   7   0   7      330.21      311.98     24.00 o 
  -8   1   7        0.20      -13.38     13.38 o 
  -7   1   7        3.48       -3.04     13.75 o 
  -6   1   7       27.15       31.66     13.24 o 
  -5   1   7       25.92       27.12     11.90 o 
  -4   1   7      455.38      414.44     21.94 o 
  -3   1   7        3.26        3.19      4.47 o 
  -2   1   7     1005.92     1039.11     13.35 o 
  -1   1   7      144.91      145.83      5.67 o 
   0   1   7      186.54      165.44      6.94 o 
   1   1   7      183.25      210.93      7.40 o 
   2   1   7       49.83       50.35      4.79 o 
   3   1   7        4.19        0.15      5.09 o 
   4   1   7       59.73       65.99     18.12 o 
   5   1   7      204.45      187.32     14.60 o 
   6   1   7        0.13        7.93      8.70 o 
   7   1   7       78.42       92.84     13.99 o 
  -8   2   7        0.32       -0.23     14.69 o 
  -7   2   7      105.16      116.15     30.20 o 
  -6   2   7       22.29       30.41     13.25 o 
  -5   2   7        0.44       -2.71     10.90 o 
  -4   2   7       40.59       37.87     14.79 o 
  -3   2   7      210.96      233.66      6.51 o 
  -2   2   7        2.19       -0.63      2.52 o 
  -1   2   7      163.72      156.60      5.55 o 
   0   2   7       38.48       28.31      4.47 o 
   1   2   7      166.09      177.41      6.88 o 
   2   2   7        1.01        0.59      3.76 o 
   3   2   7      169.23      175.90      7.94 o 
   4   2   7       43.44       51.08      9.51 o 
   5   2   7      245.68      297.36     20.61 o 
   6   2   7        5.83        0.68     10.79 o 
   7   2   7       64.95       52.00     14.87 o 
  -8   3   7       40.83       22.65     16.30 o 
  -7   3   7       25.42        4.77     13.34 o 
  -6   3   7      395.72      395.31     25.04 o 
  -5   3   7        0.82       12.44     11.74 o 
  -4   3   7       45.39       40.57      5.41 o 
  -3   3   7        3.31        2.97      2.97 o 
  -2   3   7     1074.15     1071.59     12.53 o 
  -1   3   7       33.43       30.57      3.99 o 
   0   3   7      220.40      215.79      9.25 o 
   1   3   7      266.96      272.11      9.77 o 
   2   3   7      601.41      587.57     11.88 o 
   3   3   7      425.19      405.69     14.83 o 
   4   3   7      300.75      265.82     18.98 o 
   5   3   7       85.52       83.66     14.85 o 
   6   3   7       70.09       54.37     13.97 o 
   7   3   7        1.27        2.70     16.04 o 
  -8   4   7       15.98       31.03     18.54 o 
  -7   4   7       73.41       64.49     16.78 o 
  -6   4   7       10.66       15.10     13.95 o 
  -5   4   7      458.01      441.76     24.88 o 
  -4   4   7       16.69       21.90      4.23 o 
  -3   4   7        0.09       -1.78      3.91 o 
  -2   4   7      224.25      208.88      7.51 o 
  -1   4   7      444.12      423.75     10.66 o 
   0   4   7       96.01       78.84      6.04 o 
   1   4   7     2261.47     2255.29     28.38 o 
   2   4   7       88.60       80.67      6.59 o 
   3   4   7     1078.18     1061.62     28.15 o 
   4   4   7       73.79       84.60     13.99 o 
   5   4   7        1.17       -9.60      9.60 o 
   6   4   7        1.32       -0.24     11.50 o 
   7   4   7       50.50       40.26     15.46 o 
  -7   5   7       10.87       -3.87     13.54 o 
  -6   5   7      111.75      112.94     18.07 o 
  -5   5   7        4.28        8.23     12.62 o 
  -4   5   7       21.98       17.56      5.54 o 
  -3   5   7      226.58      211.52      8.39 o 
  -2   5   7      224.00      258.38      9.42 o 
  -1   5   7        1.10        7.22      4.95 o 
   0   5   7      365.23      347.45     10.79 o 
   1   5   7       29.24       23.98      5.92 o 
   2   5   7       72.80       84.27     12.45 o 
   3   5   7      193.67      180.64     13.46 o 
   4   5   7        4.57        3.91     18.33 o 
   5   5   7       34.80       49.51     13.41 o 
   6   5   7        1.12       -0.54     12.08 o 
   7   5   7       14.55       10.83     19.58 o 
  -7   6   7        1.52        8.72     14.87 o 
  -6   6   7       26.03       26.42     14.59 o 
  -5   6   7        5.82       23.46     12.75 o 
  -4   6   7      291.24      298.68     12.39 o 
  -3   6   7       86.13       88.13      7.47 o 
  -2   6   7       39.73       46.83      5.89 o 
  -1   6   7        0.12       -4.03      4.76 o 
   0   6   7        3.35       -5.23      5.23 o 
   1   6   7        3.25        6.49      5.29 o 
   2   6   7      142.50      139.44     14.85 o 
   3   6   7       80.66       89.19     12.28 o 
   4   6   7        4.69        4.64     11.01 o 
   5   6   7      207.43      184.99     20.52 o 
   6   6   7        9.55       -6.99     13.04 o 
  -6   7   7        0.17       12.10     16.04 o 
  -5   7   7       56.22       57.32     15.01 o 
  -4   7   7       92.01       96.99      8.97 o 
  -3   7   7      105.87      122.84      9.11 o 
  -2   7   7       89.72       84.58      6.90 o 
  -1   7   7        9.97       10.21      5.81 o 
   0   7   7      167.99      153.86      9.39 o 
   1   7   7      110.91      125.77     16.41 o 
   2   7   7       71.96       73.43      9.02 o 
   3   7   7        2.59       14.66     11.61 o 
   4   7   7       56.96       59.52     20.41 o 
   5   7   7        2.01       -1.66     21.03 o 
   6   7   7       40.47       25.24     15.81 o 
  -6   8   7       15.78       20.83     21.24 o 
  -5   8   7       20.94       25.00     14.58 o 
  -4   8   7      277.36      270.48     13.60 o 
  -3   8   7        5.90        9.43      6.55 o 
  -2   8   7        0.00        3.69      4.82 o 
  -1   8   7      221.03      210.31     10.89 o 
   0   8   7      595.23      539.04     19.62 o 
   1   8   7      100.89       94.53      9.81 o 
   2   8   7      108.76      107.64     12.23 o 
   3   8   7       27.29       42.05     13.76 o 
   4   8   7        1.04        5.23      6.61 o 
   5   8   7       99.69      113.89     25.41 o 
  -5   9   7       60.81       56.29     16.19 o 
  -4   9   7        8.96       30.12      9.08 o 
  -3   9   7        0.32        5.22      8.17 o 
  -2   9   7      344.92      303.73     14.21 o 
  -1   9   7      239.54      216.59     13.08 o 
   0   9   7       21.34       27.04      7.87 o 
   1   9   7       32.76       12.93     14.13 o 
   2   9   7        0.04       -3.35      8.73 o 
   3   9   7        8.28       26.04     14.23 o 
   4   9   7      207.89      217.45     14.31 o 
  -4  10   7       43.61       55.02     10.55 o 
  -3  10   7        0.22       16.02     19.29 o 
  -2  10   7       88.73       87.97     11.64 o 
  -1  10   7       11.99        6.44      7.30 o 
   0  10   7        2.42        8.63      7.52 o 
   1  10   7        7.45        7.15      8.72 o 
   2  10   7      110.66      133.55     14.47 o 
   3  10   7        2.26        6.65     22.91 o 
  -3  11   7       47.77       29.24     10.50 o 
  -2  11   7       30.49       31.51     10.40 o 
  -1  11   7       12.75       17.82     10.92 o 
   0  11   7       44.21       35.81      9.60 o 
   1  11   7        3.92       22.33      9.09 o 
   2  11   7      119.08      134.03     15.74 o 
  -8   0   8      152.10      190.36     34.16 o 
  -6   0   8       15.31       49.57     20.41 o 
  -4   0   8     1133.68     1047.16     49.57 o 
  -2   0   8      560.39      615.85     13.94 o 
   0   0   8      212.90      234.09     11.76 o 
   2   0   8       23.81       11.05      5.22 o 
   4   0   8      149.08      108.30     20.83 o 
   6   0   8      169.41      138.71     26.24 o 
  -8   1   8        0.04      -14.58     14.58 o 
  -7   1   8        2.58       -3.51     12.87 o 
  -6   1   8       14.89       11.20     22.49 o 
  -5   1   8       50.62       63.56     14.05 o 
  -4   1   8        0.37       -1.72      5.22 o 
  -3   1   8       16.39       19.37      5.48 o 
  -2   1   8      162.97      178.46      5.59 o 
  -1   1   8       17.01       23.41      3.47 o 
   0   1   8      172.64      169.73      7.91 o 
   1   1   8      135.63      126.79      7.03 o 
   2   1   8       55.61       54.45      4.78 o 
   3   1   8       62.83       61.77      7.44 o 
   4   1   8      189.60      158.15     13.52 o 
   5   1   8      378.07      339.12     18.18 o 
   6   1   8       65.78       91.67     15.52 o 
   7   1   8       13.36       21.84     15.37 o 
  -8   2   8        1.15      -13.03     14.77 o 
  -7   2   8        9.42       -6.64     13.34 o 
  -6   2   8       42.17       27.89     14.13 o 
  -5   2   8       12.80       11.29     12.09 o 
  -4   2   8      224.00      237.82      8.36 o 
  -3   2   8       11.55        9.85      4.26 o 
  -2   2   8      182.95      184.10      6.51 o 
  -1   2   8       52.13       47.21      4.42 o 
   0   2   8      388.08      410.89     10.61 o 
   1   2   8        0.06       -2.68      4.47 o 
   2   2   8        5.80       11.35      5.27 o 
   3   2   8       11.12       11.99      4.83 o 
   4   2   8       84.71       87.41     14.37 o 
   5   2   8       88.91       87.41     15.02 o 
   6   2   8        1.87        9.39     18.12 o 
   7   2   8        0.92        0.54     12.95 o 
  -8   3   8        1.21      -15.18     15.18 o 
  -7   3   8      186.00      173.50     21.79 o 
  -6   3   8       15.50       13.36     28.95 o 
  -5   3   8       26.40       51.09     14.79 o 
  -4   3   8        2.58        6.96      4.31 o 
  -3   3   8       11.88        6.99      4.54 o 
  -2   3   8        2.24        2.29      3.47 o 
  -1   3   8        0.18       -0.55      4.48 o 
   0   3   8      106.51      118.02      8.55 o 
   1   3   8       19.64       16.92      5.12 o 
   2   3   8      347.24      308.15     11.29 o 
   3   3   8      413.71      376.63     16.15 o 
   4   3   8      148.15      157.11     16.78 o 
   5   3   8      151.83      153.95     37.07 o 
   6   3   8        4.35       -1.72     10.90 o 
   7   3   8        2.33      -15.00     15.00 o 
  -7   4   8        0.69        5.59     14.72 o 
  -6   4   8        7.10       10.58     13.54 o 
  -5   4   8       60.69       69.33     15.76 o 
  -4   4   8        1.35        7.24      6.24 o 
  -3   4   8        2.44       -2.88      5.87 o 
  -2   4   8      118.33      121.08      7.40 o 
  -1   4   8       63.67       70.26      6.39 o 
   0   4   8      790.12      774.61     17.11 o 
   1   4   8      226.59      230.91     10.98 o 
   2   4   8     1814.43     1804.89     25.52 o 
   3   4   8      385.09      385.90     26.07 o 
   4   4   8      204.36      215.72     18.95 o 
   5   4   8        3.19        3.88     11.15 o 
   6   4   8       48.12       80.48     22.28 o 
  -7   5   8      111.28      118.48     20.43 o 
  -6   5   8       58.35       49.15     23.74 o 
  -5   5   8       44.36       38.34     18.95 o 
  -4   5   8        0.07       -3.73      6.53 o 
  -3   5   8        0.00        5.08      5.43 o 
  -2   5   8      125.34      117.98     10.49 o 
  -1   5   8      244.00      240.72      9.76 o 
   0   5   8      491.17      499.66     12.75 o 
   1   5   8     1009.32      991.12     18.40 o 
   2   5   8      701.88      731.86     18.90 o 
   3   5   8       41.14       45.79     12.91 o 
   4   5   8      105.94      111.00     30.62 o 
   5   5   8       57.69       68.69     14.81 o 
   6   5   8       30.00       23.98     14.77 o 
  -7   6   8       30.93       -5.88     31.86 o 
  -6   6   8        0.52        3.00     13.80 o 
  -5   6   8        1.39        0.31     12.87 o 
  -4   6   8      218.40      208.47     16.54 o 
  -3   6   8       18.82       25.14      7.80 o 
  -2   6   8       25.73       22.76      5.29 o 
  -1   6   8        2.05       -2.25      4.12 o 
   0   6   8       29.65       24.11      6.03 o 
   1   6   8      152.85      159.54     10.69 o 
   2   6   8       21.23       26.26      7.35 o 
   3   6   8       15.60       14.77     11.68 o 
   4   6   8       17.81       23.66     12.61 o 
   5   6   8       13.45        2.72     22.91 o 
   6   6   8        3.38       31.51     15.62 o 
  -6   7   8       12.56       31.47     16.17 o 
  -5   7   8        4.24        1.01     12.65 o 
  -4   7   8       56.87       36.39      9.08 o 
  -3   7   8       13.32       14.44      8.66 o 
  -2   7   8       13.04       18.57      5.52 o 
  -1   7   8       20.75       21.15      4.62 o 
   0   7   8        6.43       -3.32      5.55 o 
   1   7   8        4.48       -3.22      7.33 o 
   2   7   8        5.31        3.64      9.26 o 
   3   7   8       11.84       15.13     11.80 o 
   4   7   8       93.74      112.40     45.40 o 
   5   7   8      329.74      380.36     27.23 o 
  -5   8   8       55.53       36.94     15.90 o 
  -4   8   8      242.63      242.94     17.89 o 
  -3   8   8       77.82       84.08      9.57 o 
  -2   8   8       31.92       32.94      6.53 o 
  -1   8   8       40.27       33.05      6.81 o 
   0   8   8        4.83       14.83      7.14 o 
   1   8   8       12.94       15.53      7.54 o 
   2   8   8       67.87       82.55     11.56 o 
   3   8   8      123.07      173.53     32.28 o 
   4   8   8       91.52      110.31     25.62 o 
   5   8   8       10.07        2.08     21.66 o 
  -5   9   8        7.01       17.79     13.67 o 
  -4   9   8        0.12       -0.27     10.37 o 
  -3   9   8        2.12       -7.09      7.09 o 
  -2   9   8       15.65        9.76      7.66 o 
  -1   9   8       26.58       20.68      7.62 o 
   0   9   8       29.98       33.75      8.49 o 
   1   9   8       16.26       13.46      8.14 o 
   2   9   8       21.71       10.07     10.59 o 
   3   9   8       71.43       85.71     18.08 o 
   4   9   8       15.20       16.92     12.80 o 
  -4  10   8        4.25       -9.69     10.62 o 
  -3  10   8        4.51       11.67      9.12 o 
  -2  10   8       25.19       58.90     16.66 o 
  -1  10   8       49.10       63.14     12.25 o 
   0  10   8       13.28        9.56      8.09 o 
   1  10   8        4.56       -2.26      8.01 o 
   2  10   8        1.37       14.27     13.82 o 
   3  10   8        5.33       -9.96     13.50 o 
  -2  11   8       39.97       53.43     17.29 o 
  -1  11   8       10.35       16.37     10.70 o 
   0  11   8        1.69       -3.75      8.03 o 
   1  11   8        1.09       -8.00      8.69 o 
  -7   0   9       11.26       13.33     22.08 o 
  -5   0   9        9.82        6.66     16.66 o 
  -3   0   9     1090.36     1068.22     28.82 o 
  -1   0   9        5.54        3.95      5.01 o 
   1   0   9       48.47       53.48     13.98 o 
   3   0   9     1536.56     1481.19     56.65 o 
   5   0   9        3.44       31.66     16.24 o 
  -7   1   9        2.19       23.74     15.90 o 
  -6   1   9       29.70       25.33     16.87 o 
  -5   1   9       17.25       19.18     18.33 o 
  -4   1   9       13.89        8.41      5.55 o 
  -3   1   9       55.19       64.06      7.13 o 
  -2   1   9       87.85       85.22      5.22 o 
  -1   1   9      118.21      132.82      9.36 o 
   0   1   9        1.39       -1.27      4.62 o 
   1   1   9       23.12       22.73      5.02 o 
   2   1   9        0.43        2.30      4.84 o 
   3   1   9      234.82      207.86     22.58 o 
   4   1   9       95.74       86.36     11.51 o 
   5   1   9      238.49      215.03     16.34 o 
   6   1   9       43.52       53.95     12.57 o 
  -7   2   9       91.11       98.50     24.58 o 
  -6   2   9        0.68       -6.93     12.52 o 
  -5   2   9        0.94      -13.54     13.54 o 
  -4   2   9        0.02       -3.84      3.84 o 
  -3   2   9       28.14       32.28      7.33 o 
  -2   2   9        0.14       -0.37      3.89 o 
  -1   2   9      133.85      140.68      7.88 o 
   0   2   9       33.75       33.45      5.67 o 
   1   2   9     1094.94     1115.69     18.07 o 
   2   2   9      100.47       98.46      7.86 o 
   3   2   9       86.67       98.96     13.99 o 
   4   2   9       82.76       55.66     12.96 o 
   5   2   9       47.53       58.16     14.10 o 
   6   2   9       20.19       19.66     13.10 o 
  -7   3   9       15.38       -0.63     15.59 o 
  -6   3   9      196.76      196.17     61.02 o 
  -5   3   9        8.17        8.24     12.22 o 
  -4   3   9       38.02       33.60      5.09 o 
  -3   3   9        4.30        3.04      5.46 o 
  -2   3   9       16.24       14.74      4.69 o 
  -1   3   9      109.58      102.10      7.08 o 
   0   3   9      772.60      763.65     16.21 o 
   1   3   9      398.19      398.04     11.62 o 
   2   3   9      513.54      540.81     14.01 o 
   3   3   9       10.94        9.65      9.96 o 
   4   3   9       31.56       27.70     12.08 o 
   5   3   9       13.43       16.21     11.98 o 
   6   3   9       19.46        4.87     22.08 o 
  -7   4   9        0.23       -7.81     17.91 o 
  -6   4   9        4.44        0.18     17.49 o 
  -5   4   9       80.95       85.37     16.76 o 
  -4   4   9        1.41        0.29      6.92 o 
  -3   4   9      213.76      196.92      9.20 o 
  -2   4   9       27.87       29.67      5.74 o 
  -1   4   9     2281.46     2254.64     27.26 o 
   0   4   9       73.77       81.51      7.01 o 
   1   4   9       72.78       73.11      6.77 o 
   2   4   9        0.35       -3.33      5.99 o 
   3   4   9      386.02      389.13     22.24 o 
   4   4   9       39.04       31.24     12.37 o 
   5   4   9       30.01       53.93     14.40 o 
   6   4   9        0.10      -10.74     13.54 o 
  -7   5   9       17.20      -14.13     14.13 o 
  -6   5   9       35.16       47.37     16.59 o 
  -5   5   9        3.72      -12.33     12.33 o 
  -4   5   9        9.05       14.51      7.47 o 
  -3   5   9       55.53       60.64      6.38 o 
  -2   5   9       14.56       15.85      5.21 o 
  -1   5   9       52.44       58.09      6.32 o 
   0   5   9      118.81      128.68      9.41 o 
   1   5   9       23.06       19.99      6.20 o 
   2   5   9        2.61       15.57      7.04 o 
   3   5   9      198.96      181.75     18.32 o 
   4   5   9      111.25       95.45     16.37 o 
   5   5   9       40.64       32.54     14.47 o 
   6   5   9       38.67        7.08     23.33 o 
  -6   6   9        3.10       -7.15     14.82 o 
  -5   6   9        0.47       -4.24     12.79 o 
  -4   6   9        9.81       13.13      7.84 o 
  -3   6   9       18.29       20.56      6.27 o 
  -2   6   9        3.23       10.36      5.94 o 
  -1   6   9       56.91       52.38      9.49 o 
   0   6   9       37.09       39.06      7.39 o 
   1   6   9      587.48      596.73     30.00 o 
   2   6   9      107.40       97.32      9.97 o 
   3   6   9        0.13       -5.59     10.08 o 
   4   6   9       27.34       41.47     14.51 o 
   5   6   9       35.51       34.14     22.49 o 
  -6   7   9        7.18       36.06     19.58 o 
  -5   7   9        6.63       18.31     25.83 o 
  -4   7   9        2.49        6.28     13.75 o 
  -3   7   9       47.14       55.27      7.04 o 
  -2   7   9       69.11       64.70      7.64 o 
  -1   7   9        2.24        2.38      5.59 o 
   0   7   9       38.49       43.76      8.72 o 
   1   7   9       87.96       80.48      9.66 o 
   2   7   9      117.23      103.79     12.57 o 
   3   7   9       75.49       70.53     16.24 o 
   4   7   9       16.06        7.62     12.57 o 
   5   7   9       88.83       87.76     19.25 o 
  -5   8   9        0.13      -12.87     12.87 o 
  -4   8   9       72.73       67.64     10.54 o 
  -3   8   9      265.01      283.87     27.42 o 
  -2   8   9      175.78      178.41     10.92 o 
  -1   8   9        1.96       10.62      7.88 o 
   0   8   9       96.69       82.77      9.70 o 
   1   8   9        0.13        3.31      7.39 o 
   2   8   9       40.30       47.39     10.90 o 
   3   8   9      504.84      573.67     30.95 o 
   4   8   9        0.02       20.68     15.10 o 
  -4   9   9       56.95       59.44     22.26 o 
  -3   9   9       32.08       21.17     12.00 o 
  -2   9   9        2.11        4.73      7.69 o 
  -1   9   9       82.78       82.25     10.89 o 
   0   9   9        7.94        4.58      9.44 o 
   1   9   9      141.73      167.48     14.43 o 
   2   9   9      188.70      206.83     16.81 o 
   3   9   9        0.00       10.88     23.53 o 
  -3  10   9       32.69       24.99     15.00 o 
  -2  10   9       57.14       54.42     13.83 o 
  -1  10   9       21.13       42.86     11.89 o 
   0  10   9       18.83       31.18     10.52 o 
   1  10   9       66.18       95.28     11.93 o 
   2  10   9        4.00        3.66     10.18 o 
  -6   0  10      275.31      253.25     34.99 o 
  -4   0  10      109.80      106.49     12.04 o 
  -2   0  10       35.09       48.95     10.53 o 
   0   0  10        2.41        2.51      7.06 o 
   2   0  10      787.80      739.58     22.02 o 
   4   0  10        4.46      -11.66     11.66 o 
   6   0  10        6.57       10.64     14.58 o 
  -7   1  10        2.89      -15.28     15.28 o 
  -6   1  10        0.65      -11.84     18.12 o 
  -5   1  10      138.34      127.84     28.32 o 
  -4   1  10       30.91       28.96      5.52 o 
  -3   1  10       83.14       69.47      7.60 o 
  -2   1  10       24.17       16.96      6.64 o 
  -1   1  10       92.37      130.06     10.52 o 
   0   1  10       40.30       42.47      7.17 o 
   1   1  10      663.56      659.49     13.15 o 
   2   1  10      185.01      172.73      8.33 o 
   3   1  10       31.14       34.26     11.36 o 
   4   1  10        4.08       -2.27      8.30 o 
   5   1  10      115.40      101.47     16.75 o 
   6   1  10        5.53       -7.32     10.12 o 
  -7   2  10        0.51      -11.98     15.31 o 
  -6   2  10        4.89       -8.19     13.04 o 
  -5   2  10       10.17       -2.69     12.69 o 
  -4   2  10       93.38       99.89      8.52 o 
  -3   2  10       20.02       19.23      6.21 o 
  -2   2  10       60.03       53.09      6.14 o 
  -1   2  10       51.69       55.64      5.89 o 
   0   2  10       78.76       89.81      6.88 o 
   1   2  10       74.17       83.09      6.80 o 
   2   2  10       40.11       33.97      6.48 o 
   3   2  10       23.18       22.60     10.59 o 
   4   2  10      189.71      173.32     18.39 o 
   5   2  10       36.30       33.53     15.20 o 
   6   2  10        3.06       13.76     24.78 o 
  -7   3  10       18.51      -15.17     15.17 o 
  -6   3  10        0.09       -4.13     13.58 o 
  -5   3  10        5.59       -4.01     12.87 o 
  -4   3  10        0.84       -2.69      4.86 o 
  -3   3  10      237.32      218.63     11.66 o 
  -2   3  10       34.04       32.88      5.90 o 
  -1   3  10      379.73      366.58     10.89 o 
   0   3  10      341.16      347.02     11.20 o 
   1   3  10       20.96       29.88      5.89 o 
   2   3  10       20.94       20.23      6.20 o 
   3   3  10       57.50       71.20     13.54 o 
   4   3  10       15.01       18.43     11.74 o 
   5   3  10      179.28      193.69     20.91 o 
   6   3  10        8.46       -6.68     12.79 o 
  -6   4  10       16.33       23.53     19.79 o 
  -5   4  10       13.32        7.50     18.54 o 
  -4   4  10       15.44       20.16      5.66 o 
  -3   4  10       10.39       -3.04      6.16 o 
  -2   4  10      674.61      676.09     15.74 o 
  -1   4  10      296.67      326.91     13.35 o 
   0   4  10     1322.61     1345.61     20.96 o 
   1   4  10       17.85       22.98      5.85 o 
   2   4  10       45.94       48.67      8.28 o 
   3   4  10      168.89      167.58     18.15 o 
   4   4  10       10.67        2.94     11.77 o 
   5   4  10        0.06       -7.66     12.20 o 
  -6   5  10        7.29        9.80     15.24 o 
  -5   5  10        7.26       11.08     14.29 o 
  -4   5  10       60.58       56.26      9.68 o 
  -3   5  10      529.52      509.73     15.85 o 
  -2   5  10      391.45      403.22     12.95 o 
  -1   5  10        2.25       -0.34      5.12 o 
   0   5  10      262.68      276.87     14.89 o 
   1   5  10       53.23       72.18     10.34 o 
   2   5  10      433.54      404.64     18.74 o 
   3   5  10       75.47       80.05     15.48 o 
   4   5  10        1.88      -10.59     10.59 o 
   5   5  10      159.26      202.15     29.16 o 
  -6   6  10       10.57       17.38     16.62 o 
  -5   6  10        2.03      -15.83     15.83 o 
  -4   6  10       15.94       11.74      8.54 o 
  -3   6  10       61.18       54.80      8.25 o 
  -2   6  10        8.35        4.95      5.96 o 
  -1   6  10       33.49       35.40      7.03 o 
   0   6  10      115.19      120.36      9.40 o 
   1   6  10      288.07      268.97     13.89 o 
   2   6  10        6.19        5.01     18.95 o 
   3   6  10      177.28      181.72     24.37 o 
   4   6  10       52.87       69.10     16.48 o 
   5   6  10        6.11        1.25     21.66 o 
  -5   7  10       43.71       19.79     16.46 o 
  -4   7  10        0.07        6.10     17.51 o 
  -3   7  10       17.06       37.72     11.91 o 
  -2   7  10        1.90        5.54      6.02 o 
  -1   7  10       43.96       26.62      7.32 o 
   0   7  10      160.19      164.01     12.32 o 
   1   7  10      236.47      239.46     14.21 o 
   2   7  10        2.57       -8.21      8.36 o 
   3   7  10       90.30       97.13     26.45 o 
   4   7  10       25.16       23.19     15.39 o 
  -4   8  10        2.05        3.76      9.22 o 
  -3   8  10       44.83       39.05      8.30 o 
  -2   8  10        9.47        5.81      8.72 o 
  -1   8  10       96.99      110.88     11.76 o 
   0   8  10       74.09       75.18     10.07 o 
   1   8  10        5.48        6.19      7.99 o 
   2   8  10      148.97      186.14     16.23 o 
   3   8  10      108.47      113.10     22.91 o 
  -3   9  10        7.49       11.98     21.09 o 
  -2   9  10        5.25       -8.77      8.90 o 
  -1   9  10        5.99        3.35      8.60 o 
   0   9  10       99.80      117.28     11.79 o 
   1   9  10        1.84       -8.42      8.42 o 
   2   9  10       42.16       52.95     12.77 o 
  -5   0  11       30.87       44.57     22.91 o 
  -3   0  11      113.59      113.17     13.29 o 
  -1   0  11      499.34      525.54     23.91 o 
   1   0  11       60.53       44.44      9.08 o 
   3   0  11      128.58      141.20     22.91 o 
   5   0  11        1.56       11.84     15.62 o 
  -6   1  11        0.31       -2.46     14.23 o 
  -5   1  11       25.11       19.29     15.15 o 
  -4   1  11       94.53      104.45      9.08 o 
  -3   1  11       16.21       19.52      6.79 o 
  -2   1  11       58.11       60.77      8.50 o 
  -1   1  11        1.45       -0.56      5.47 o 
   0   1  11      392.43      376.61     11.36 o 
   1   1  11      283.93      287.92     12.44 o 
   2   1  11      155.21      149.33     10.27 o 
   3   1  11      199.85      167.17     13.94 o 
   4   1  11        1.25       20.59      9.90 o 
   5   1  11       33.89       39.31     11.51 o 
  -6   2  11        4.97       15.67     20.20 o 
  -5   2  11       14.82        0.81     13.88 o 
  -4   2  11        0.05       -5.20      6.01 o 
  -3   2  11      128.44      127.40     20.92 o 
  -2   2  11        9.07        3.87      7.66 o 
  -1   2  11       10.23       12.78      8.28 o 
   0   2  11      301.07      274.48     10.60 o 
   1   2  11      138.80      132.15     12.61 o 
   2   2  11       20.99       19.28      6.41 o 
   3   2  11      124.34      100.66     15.31 o 
   4   2  11        2.14        9.98     11.63 o 
   5   2  11       10.52        1.73     12.09 o 
  -6   3  11        8.20       -3.92     15.90 o 
  -5   3  11        0.38       -3.56     22.08 o 
  -4   3  11       77.08       71.61      7.36 o 
  -3   3  11      123.01      121.16      9.87 o 
  -2   3  11     1100.53     1073.54     23.53 o 
  -1   3  11        9.41        9.75      5.93 o 
   0   3  11        9.29        2.87      5.42 o 
   1   3  11        5.72        9.77      5.77 o 
   2   3  11       89.69       86.99      9.68 o 
   3   3  11        8.51       -2.55     10.13 o 
   4   3  11        0.80      -10.59     10.59 o 
   5   3  11       58.99       54.54     15.83 o 
  -6   4  11        0.00      -15.09     15.41 o 
  -5   4  11      503.79      538.18     31.41 o 
  -4   4  11       37.24       41.96      6.84 o 
  -3   4  11      294.19      296.76     13.39 o 
  -2   4  11        1.40       -1.50      7.03 o 
  -1   4  11      321.81      336.43     13.10 o 
   0   4  11       67.51       69.50      7.73 o 
   1   4  11        0.67       -5.17      5.46 o 
   2   4  11       23.66       29.21     14.72 o 
   3   4  11       96.39      123.51     17.08 o 
   4   4  11       25.79       40.05     14.23 o 
   5   4  11        7.24       18.55     14.40 o 
  -5   5  11        2.15        8.71     14.77 o 
  -4   5  11        9.06        1.70      9.50 o 
  -3   5  11        3.72        7.21      6.57 o 
  -2   5  11      293.08      319.79     15.72 o 
  -1   5  11      167.50      151.39     13.29 o 
   0   5  11      288.13      287.90     11.71 o 
   1   5  11       14.79       30.09     15.30 o 
   2   5  11        1.25       10.78     14.13 o 
   3   5  11        9.57        2.62     11.68 o 
   4   5  11       24.13       30.34     14.82 o 
  -5   6  11       26.44       44.74     18.11 o 
  -4   6  11       14.32       14.43      8.64 o 
  -3   6  11       30.55       30.60      7.82 o 
  -2   6  11      118.13      140.49     11.55 o 
  -1   6  11       54.18       54.36     12.57 o 
   0   6  11       10.03       11.36      8.48 o 
   1   6  11      117.17      116.55     11.07 o 
   2   6  11       31.45       31.71     10.35 o 
   3   6  11       20.44       23.58     14.26 o 
   4   6  11       43.37       35.24     35.41 o 
  -4   7  11       32.53       41.07     10.57 o 
  -3   7  11       44.03       43.93      8.37 o 
  -2   7  11       60.43       61.91      9.47 o 
  -1   7  11       23.30       29.39      8.17 o 
   0   7  11        1.07       -1.40      8.43 o 
   1   7  11       70.59       85.33     10.55 o 
   2   7  11      142.04      156.85     15.37 o 
   3   7  11        0.41      -11.90     11.90 o 
  -3   8  11       26.12       25.50      9.74 o 
  -2   8  11        9.39       25.18      9.76 o 
  -1   8  11       91.03      111.25     13.64 o 
   0   8  11       45.69       53.29     10.76 o 
   1   8  11      163.39      192.53     14.52 o 
   2   8  11       82.67       99.25     14.19 o 
  -1   9  11        4.62       16.09     11.27 o 
   0   9  11      167.37      224.85     20.14 o 
  -6   0  12        1.13        2.50     22.91 o 
  -4   0  12      150.37      175.68     24.16 o 
  -2   0  12      471.98      421.36     22.58 o 
   0   0  12        2.13       -0.77      6.19 o 
   2   0  12       68.18       69.06      9.20 o 
   4   0  12        3.11        6.45     11.77 o 
  -6   1  12        1.50       -7.94     16.46 o 
  -5   1  12        6.36        5.61     16.03 o 
  -4   1  12        4.08        3.04      8.69 o 
  -3   1  12       73.99       66.09      8.78 o 
  -2   1  12       64.62       69.14      9.32 o 
  -1   1  12       22.70       25.74      9.14 o 
   0   1  12       28.79       38.99      9.19 o 
   1   1  12       58.42       47.04      7.56 o 
   2   1  12        0.14       -1.44      7.65 o 
   3   1  12       17.47        6.02      8.90 o 
   4   1  12        2.04        2.29     11.78 o 
   5   1  12        0.77       -9.22     12.75 o 
  -6   2  12       61.59       28.79     18.15 o 
  -5   2  12       34.59       27.14     17.08 o 
  -4   2  12      113.14      100.97      8.92 o 
  -3   2  12        7.86        0.25      6.58 o 
  -2   2  12      166.19      171.41     12.44 o 
  -1   2  12        0.12        0.13      7.16 o 
   0   2  12      215.56      206.92     15.36 o 
   1   2  12       56.82       58.75      8.75 o 
   2   2  12        5.55       14.70      8.55 o 
   3   2  12       15.44       10.53     11.20 o 
   4   2  12       46.80       50.46     14.99 o 
  -5   3  12        9.62        8.62     16.05 o 
  -4   3  12       53.27       50.18     10.16 o 
  -3   3  12       20.43       18.68      7.25 o 
  -2   3  12       11.96       13.62      7.71 o 
  -1   3  12      114.90      100.85     19.30 o 
   0   3  12      123.57      132.99     14.17 o 
   1   3  12       45.45       60.00     15.38 o 
   2   3  12        0.11        5.89      8.43 o 
   3   3  12       51.48       40.20     13.40 o 
   4   3  12        2.09      -10.21     12.50 o 
  -5   4  12       36.52       41.95     17.52 o 
  -4   4  12      799.75      823.02     19.41 o 
  -3   4  12        8.26        4.19      6.76 o 
  -2   4  12        4.34        1.23      7.32 o 
  -1   4  12       94.39       95.71     10.63 o 
   0   4  12       36.06       46.63      8.51 o 
   1   4  12       18.01       23.87     10.28 o 
   2   4  12        6.58        2.62      8.73 o 
   3   4  12        9.77       15.59     13.51 o 
   4   4  12      194.06      221.50     23.12 o 
  -5   5  12       67.34       53.12     18.79 o 
  -4   5  12       42.14       47.66      7.53 o 
  -3   5  12        5.70       10.82      8.42 o 
  -2   5  12      453.67      454.05     17.54 o 
  -1   5  12       53.33       44.59     10.14 o 
   0   5  12       50.31       34.28      8.69 o 
   1   5  12        8.26        7.81      8.60 o 
   2   5  12       52.05       70.61     11.66 o 
   3   5  12       91.61       72.11     16.30 o 
  -4   6  12      151.37      145.05     19.27 o 
  -3   6  12      201.22      207.56     17.35 o 
  -2   6  12       10.19        1.55     11.78 o 
  -1   6  12        0.44        8.77     10.61 o 
   0   6  12      115.92      119.10     12.57 o 
   1   6  12       26.14       24.33      9.91 o 
   2   6  12        7.38       12.87      9.90 o 
   3   6  12       14.01      -15.00     15.00 o 
  -3   7  12        6.50       20.90      8.84 o 
  -2   7  12        0.42       -6.67     13.06 o 
  -1   7  12       88.69       71.81     11.99 o 
   0   7  12       88.27      105.29     14.12 o 
   1   7  12      175.40      166.20     18.36 o 
   2   7  12       16.19       -8.86      9.77 o 
  -1   8  12       92.01       71.67     13.99 o 
   0   8  12        3.42       17.97      9.63 o 
  -5   0  13       13.85       17.49     24.99 o 
  -3   0  13       55.68       71.61     13.06 o 
  -1   0  13      127.14       78.82     14.56 o 
   1   0  13       21.97       16.65     12.86 o 
   3   0  13        0.93        0.74     11.77 o 
  -5   1  13        6.05       -5.32     16.64 o 
  -4   1  13      176.16      182.47     16.65 o 
  -3   1  13        4.76        9.45      7.28 o 
  -2   1  13       19.93       23.67      8.40 o 
  -1   1  13       91.07       89.03     10.44 o 
   0   1  13        0.43        4.12      7.53 o 
   1   1  13      145.34      150.52     10.84 o 
   2   1  13       33.19       35.37     17.29 o 
   3   1  13       40.72       76.40     15.46 o 
   4   1  13      157.71      198.54     21.70 o 
  -5   2  13       11.48       -7.43     22.08 o 
  -4   2  13       50.31       39.91      7.68 o 
  -3   2  13       98.86       72.52      9.35 o 
  -2   2  13       78.53       78.24     10.01 o 
  -1   2  13        1.42       -3.49      7.44 o 
   0   2  13       41.28       43.94      9.12 o 
   1   2  13       61.90       63.09      9.59 o 
   2   2  13        1.18        9.93     11.31 o 
   3   2  13        0.14        1.45     17.91 o 
  -4   3  13       36.37       26.62      7.50 o 
  -3   3  13       14.70        6.07     10.52 o 
  -2   3  13      105.92      111.73     11.14 o 
  -1   3  13       11.18       12.12      7.81 o 
   0   3  13        1.57       21.12     13.68 o 
   1   3  13        0.02       -2.09      7.12 o 
   2   3  13       78.81      116.33     17.01 o 
   3   3  13       87.95      116.97     18.41 o 
  -4   4  13       30.68       35.11      9.98 o 
  -3   4  13        2.02       -0.90      7.27 o 
  -2   4  13        7.84        3.70      7.49 o 
  -1   4  13       51.06       61.14      9.99 o 
   0   4  13        0.11       -1.49      8.87 o 
   1   4  13       69.22       66.02     11.37 o 
   2   4  13        3.40       15.17     12.39 o 
   3   4  13        5.10       23.88     14.42 o 
  -3   5  13        0.16       -0.25      7.68 o 
  -2   5  13        8.51        6.00      8.00 o 
  -1   5  13        0.21       -2.28      8.76 o 
   0   5  13       31.04       33.44     10.72 o 
   1   5  13        6.01        6.43      9.40 o 
   2   5  13      176.85      194.45     21.61 o 
  -2   6  13       39.92       14.90     13.92 o 
  -1   6  13        3.23       12.25      9.84 o 
   0   6  13        4.23       17.21     11.61 o 
   1   6  13       13.01       22.03     10.40 o 
  -4   0  14        6.22        5.10      9.85 o 
  -2   0  14        9.87       10.54     11.29 o 
   0   0  14        0.04        0.97     11.86 o 
  -4   1  14       18.07       24.38      7.82 o 
  -3   1  14       83.78       79.76     10.35 o 
  -2   1  14        7.48       12.03      8.64 o 
  -1   1  14       12.24       12.41      8.60 o 
   0   1  14        5.63       19.65      9.12 o 
   1   1  14        9.75        4.55      8.26 o 
  -4   2  14        3.86        9.13      7.33 o 
  -3   2  14        1.05       -3.73      7.51 o 
  -2   2  14       13.38       24.44      8.94 o 
  -1   2  14       12.65       10.26      8.61 o 
   0   2  14       56.40       51.01      9.92 o 
   1   2  14        4.88       17.68      9.97 o 
   2   2  14       18.77       32.07     19.58 o 
  -3   3  14        1.02       -6.47      7.18 o 
  -2   3  14       32.22       46.26      9.41 o 
  -1   3  14       25.36       21.28      9.15 o 
   0   3  14        3.82        8.01      9.65 o 
   1   3  14        9.29       17.44     14.03 o 
   2   3  14       11.72        8.33     17.91 o 
  -2   4  14        6.00       -3.01      8.12 o 
  -1   4  14       12.58       13.10     10.88 o 
   0   4  14       59.25       63.23     12.59 o 
   1   4  14        4.89       -7.72     11.18 o 
  -1   5  14       10.79        7.10      9.87 o 
   0   5  14       33.22       43.75     11.81 o 
  -1   0  15       29.57       50.62     14.31 o 
  -2   1  15       12.49       14.58     22.91 o 
  -1   1  15       65.45       74.68     11.21 o 
   0   1  15        9.70       23.65     11.72 o 
  -1   2  15       55.55      145.27     22.46 o 
                                                 
